# Supplementary material for: 1-[Bis(4-fluoro­phen­yl)meth­yl]-4-[(2Z)-3-phenyl­prop-2-en-1-yl]piperazine-1,4-diium dichloride hemihydrate
Source: Acta Crystallogr Sect E Struct Rep Online. 2014 May 21;70(Pt 6):o694–5. doi: 10.1107/S1600536814011064 (PMC4051083; doi:10.1107/S1600536814011064)
Supplement: Supplementary file 1 [file e-70-0o694-sup1.cif]

##############################################################################
#                                                                            #
# This CIF contains the data in a paper accepted for publication in          #
# Acta Crystallographica Section E. It conforms to the requirements of       #
# Notes for Authors for Acta Crystallographica Section E, and has been       #
# peer reviewed under the auspices of the IUCr Commission on Journals.       #
#                                                                            #
# Full details of the Crystallographic Information File format               #
# are given in the paper "The Crystallographic Information File (CIF):       #
# a New Standard Archive File for Crystallography" by S. R. Hall, F. H.      #
# Allen and I. D. Brown [Acta Cryst. (1991), A47, 655-685].                  #
#                                                                            #
# The current version of the core CIF dictionary is obtainable from          #
# ftp://ftp.iucr.org/pub/cif_core.dic.                                       #
#                                                                            #
# Software is freely available for graphical display of the structure(s)     #
# in this CIF. For information consult the CIF software page                 #
# http://www.iucr.org/resources/cif/software.                                #
#                                                                            #
# This file may be used for bona fide research purposes within the           #
# scientific community so long as proper attribution is given to the journal # 
# article from which it was obtained.                                        #
#                                                                            #
##############################################################################
data_I
_audit_creation_method
;
  Olex2 1.2
  (compiled Apr 23 2013 17:54:37, GUI svn.r4466)
;
_journal_date_recd_electronic     2014-04-26
_journal_date_accepted     2014-05-14
_journal_name_full     'Acta Crystallographica, Section E'
_journal_year     2014
_journal_volume     70
_journal_issue      6
_journal_page_first     o694
_journal_page_last     o695
_journal_paper_category     QO
_journal_paper_doi     10.1107/S1600536814011064
_journal_coeditor_code     SJ5400
_publ_contact_author_name     'Jasinski, Jerry P.'
_publ_contact_author_address
;
Department of Chemistry
Keene State College
229 Main Street
Keene, New Hampshire 03435, USA
;
_publ_contact_author_email     jjasinski@keene.edu
_publ_contact_author_fax     ?
_publ_contact_author_phone     '603 358-2563'
_publ_section_title
;\
1-[Bis(4-fluorophenyl)methyl]-4-[(2<i>Z</i>)-3-phenylprop-2-en-1-\
yl]piperazine-1,4-diium dichloride hemihydrate
;
loop_
    _publ_author_name
    _publ_author_address
    'Shivaprakash, S.'
;
Vittal Mallya Scientific Research Foundation
#94/3, 23rd Cross; 29th Main; BTM II Stage,
Bangalore, 560-076, India
;
    'Chandrasekara Reddy, G. '
;
Vittal Mallya Scientific Research Foundation
#94/3, 23rd Cross; 29th Main; BTM II Stage,
Bangalore, 560-076, India
;
    'Jasinski, Jerry P.'
;
Department of Chemistry
Keene State College
229 Main Street
Keene, NH 03435-2001, USA
;
_database_code_depnum_ccdc_archive     'CCDC 1002927'
_chemical_name_systematic
;\
1-[Bis(4-fluorophenyl)methyl]-4-[(2<i>Z</i>)-3-phenylprop-2-en-1-yl]\
piperazine-1,4-diium dichloride hemihydrate
;
_chemical_name_common
;\
1-[Bis(4-fluorophenyl)methyl]-4-[(2<i>Z</i>)-3-phenylprop-2-en-1-yl]\
piperazine-1,4-diium dichloride monohydrate
;
_chemical_formula_moiety     '2(C26 H28 F2 N2 2+), 4(Cl -), H2 O'
_chemical_formula_sum     'C52 H58 Cl4 F4 N4 O'
_chemical_formula_iupac     '2C26 H28 F2 N2 2+, 4Cl - , H2 O'
_chemical_formula_weight     972.82
_chemical_melting_point     ?
_shelx_space_group_comment
;
The symmetry employed for this shelxl refinement is uniquely defined
by the following loop, which should always be used as a source of
symmetry information in preference to the above space-group names.
They are only intended as comments.
;
_space_group_crystal_system     monoclinic
_space_group_name_H-M_alt     'P 1 2/c 1'
_space_group_name_Hall     '-P 2yc'
loop_
    _space_group_symop_operation_xyz
    'x, y, z'
    '-x, y, -z+1/2'
    '-x, -y, -z'
    'x, -y, z-1/2'
_cell_length_a     18.2973(6)
_cell_length_b     7.02041(14)
_cell_length_c     20.1554(6)
_cell_angle_alpha     90
_cell_angle_beta     104.601(3)
_cell_angle_gamma     90
_cell_volume     2505.44(13)
_cell_formula_units_Z     2
_cell_measurement_reflns_used     7981
_cell_measurement_theta_min     3.4770
_cell_measurement_theta_max     32.3930
_cell_measurement_temperature     173(2)
_exptl_crystal_description     irregular
_exptl_crystal_colour     colourless
_exptl_crystal_size_max     0.44
_exptl_crystal_size_mid     0.38
_exptl_crystal_size_min     0.16
_exptl_crystal_density_diffrn     1.290
_exptl_crystal_density_meas     ?
_exptl_crystal_density_method     ?
_exptl_crystal_F_000     1020
_exptl_absorpt_coefficient_mu     0.292
_exptl_absorpt_correction_type     multi-scan
_exptl_absorpt_process_details
;
(CrysAlisPro and CrysAlisRed; Agilent, 2012)
;
_shelx_estimated_absorpt_T_min     ?
_shelx_estimated_absorpt_T_max     ?
_exptl_absorpt_correction_T_min     0.91403
_exptl_absorpt_correction_T_max     1.00000
_exptl_special_details
;
^1^H NMR: \d 7.20 - 7.35(m, 9 H, Ar-H), 6.87-6.98
(m, 4 H, Ar-H), 6.50 (d, J = 12 Hz, 1 H), 5.76 (ddd,
J = 12.0, 6.6 Hz, 1 H), 4.20(s, 1 H), 3.27 (dd, J =
6.6, 1.8 Hz, 2 H), 2.40 (bd, 8 H). ^13^C NMR: \d 163.1,
160.6, 138.3, 137.1, 132.6, 132.5, 131.5, 129.3, 129.2,
128.9, 128.2, 126.9, 115.5, 115.3, 74.5, 56.1, 53.4,
51.7. HRMS calculated for C~26~H~26~F~2~N~2~ [M+H] +
405.2142; found 405.2145.
;
_diffrn_ambient_temperature     173(2)
_diffrn_radiation_type     MoK\a
_diffrn_radiation_wavelength     0.71073
_diffrn_measurement_device_type     'Agilent Eos Gemini'
_diffrn_measurement_method     '\w scans'
_diffrn_detector_area_resol_mean     16.0416
_diffrn_reflns_number     32975
_diffrn_reflns_av_R_equivalents     0.0342
_diffrn_reflns_theta_min     3.084
_diffrn_reflns_theta_max     32.829
_diffrn_reflns_theta_full     25.242
_diffrn_measured_fraction_theta_max     0.922
_diffrn_measured_fraction_theta_full     0.998
_diffrn_reflns_limit_h_min     -27
_diffrn_reflns_limit_h_max     26
_diffrn_reflns_limit_k_min     -10
_diffrn_reflns_limit_k_max     10
_diffrn_reflns_limit_l_min     -29
_diffrn_reflns_limit_l_max     29
_refine_special_details     ?
_reflns_number_total     8607
_reflns_number_gt     6582
_reflns_threshold_expression     'I > 2\s(I)'
_refine_ls_structure_factor_coef     Fsqd
_refine_ls_matrix_type     full
_refine_ls_R_factor_all     0.0774
_refine_ls_R_factor_gt     0.0568
_refine_ls_wR_factor_gt     0.1406
_refine_ls_wR_factor_ref     0.1533
_refine_ls_goodness_of_fit_ref     1.086
_refine_ls_restrained_S_all     1.086
_refine_ls_number_reflns     8607
_refine_ls_number_parameters     306
_refine_ls_number_restraints     0
_refine_ls_hydrogen_treatment     mixed
_refine_ls_weighting_scheme     calc
_refine_ls_weighting_details
;
 w=1/[\s^2^(Fo^2^)+(0.0652P)^2^+1.0043P]
 where P=(Fo^2^+2Fc^2^)/3
;
_atom_sites_solution_hydrogens     mixed
_atom_sites_solution_primary     direct
_atom_sites_solution_secondary     ?
_refine_ls_shift/su_max     0.001
_refine_ls_shift/su_mean     0.000
_refine_diff_density_max     0.651
_refine_diff_density_min     -0.414
_refine_ls_extinction_method     none
_refine_ls_extinction_coef     .
loop_
    _atom_type_symbol
    _atom_type_description
    _atom_type_scat_dispersion_real
    _atom_type_scat_dispersion_imag
    _atom_type_scat_source
    'C' 'C' 0.0033 0.0016
                         'International Tables Vol C Tables 4.2.6.8 and 6.1.1.4'
    'H' 'H' 0.0000 0.0000
                         'International Tables Vol C Tables 4.2.6.8 and 6.1.1.4'
    'N' 'N' 0.0061 0.0033
                         'International Tables Vol C Tables 4.2.6.8 and 6.1.1.4'
    'F' 'F' 0.0171 0.0103
                         'International Tables Vol C Tables 4.2.6.8 and 6.1.1.4'
    'Cl' 'Cl' 0.1484 0.1585
                         'International Tables Vol C Tables 4.2.6.8 and 6.1.1.4'
    'O' 'O' 0.0106 0.0060
                         'International Tables Vol C Tables 4.2.6.8 and 6.1.1.4'
_computing_data_collection     'CrysAlisPro (Agilent, 2012)'
_computing_cell_refinement     'CrysAlisPro (Agilent, 2012)'
_computing_data_reduction     'CrysAlisRed (Agilent, 2012)'
_computing_structure_solution
;
Superflip (Palatinus & Chapuis, 2007; Palatinus & van der Lee,
2008;
Palatinus <i>et al.</i>, 2012)
;
_computing_structure_refinement     'SHELXL-2012 (Sheldrick, 2008)'
_computing_molecular_graphics     'Olex2 (Dolomanov <i>et al.</i>, 2009)'
_computing_publication_material     'Olex2 (Dolomanov <i>et al.</i>, 2009)'
loop_
    _atom_site_type_symbol
    _atom_site_label
    _atom_site_fract_x
    _atom_site_fract_y
    _atom_site_fract_z
    _atom_site_U_iso_or_equiv
    _atom_site_adp_type
    _atom_site_calc_flag
    _atom_site_occupancy
    _atom_site_disorder_assembly
    _atom_site_disorder_group
    F F1 0.47811(8) 0.7591(2) 0.63602(8) 0.0647(4) Uani d 1 . .
    F F2 0.57160(8) 0.7045(2) 0.20291(6) 0.0572(3) Uani d 1 . .
    N N1 0.92882(7) 0.74830(17) 0.58339(6) 0.0225(2) Uani d 1 . .
    H H1 0.9389(11) 0.865(3) 0.5856(10) 0.032(5) Uiso d 1 . .
    N N2 0.76733(7) 0.75240(17) 0.51554(6) 0.0219(2) Uani d 1 . .
    H H2 0.7600(14) 0.632(4) 0.5145(13) 0.054(7) Uiso d 1 . .
    C C1 0.87041(8) 0.7138(2) 0.62188(8) 0.0263(3) Uani d 1 . .
    H H1A 0.8893 0.7589 0.6697 0.032 Uiso calc 1 . .
    H H1B 0.8603 0.5754 0.6231 0.032 Uiso calc 1 . .
    C C2 0.79796(8) 0.8174(2) 0.58809(7) 0.0253(3) Uani d 1 . .
    H H2A 0.7599 0.7938 0.6144 0.030 Uiso calc 1 . .
    H H2B 0.8078 0.9562 0.5886 0.030 Uiso calc 1 . .
    C C3 0.82618(8) 0.7885(2) 0.47723(8) 0.0274(3) Uani d 1 . .
    H H3A 0.8359 0.9271 0.4762 0.033 Uiso calc 1 . .
    H H3B 0.8075 0.7440 0.4293 0.033 Uiso calc 1 . .
    C C4 0.89918(9) 0.6860(2) 0.51080(8) 0.0279(3) Uani d 1 . .
    H H4A 0.8901 0.5468 0.5095 0.033 Uiso calc 1 . .
    H H4B 0.9373 0.7127 0.4848 0.033 Uiso calc 1 . .
    C C5 1.00129(8) 0.6496(2) 0.61791(8) 0.0280(3) Uani d 1 . .
    H H5A 1.0139 0.6773 0.6677 0.034 Uiso calc 1 . .
    H H5B 0.9946 0.5102 0.6118 0.034 Uiso calc 1 . .
    C C6 1.06496(9) 0.7136(2) 0.58886(9) 0.0308(3) Uani d 1 . .
    H H6 1.0524 0.7780 0.5460 0.037 Uiso calc 1 . .
    C C7 1.13753(10) 0.6868(3) 0.61864(9) 0.0366(4) Uani d 1 . .
    H H7 1.1721 0.7381 0.5952 0.044 Uiso calc 1 . .
    C C8 1.17121(9) 0.5878(3) 0.68320(9) 0.0388(4) Uani d 1 . .
    C C9 1.23672(11) 0.6637(5) 0.72635(12) 0.0609(7) Uani d 1 . .
    H H9 1.2568 0.7796 0.7142 0.073 Uiso calc 1 . .
    C C10 1.27239(13) 0.5731(6) 0.78600(13) 0.0792(11) Uani d 1 . .
    H H10 1.3171 0.6264 0.8145 0.095 Uiso calc 1 . .
    C C11 1.24474(16) 0.4094(6) 0.80465(12) 0.0829(12) Uani d 1 . .
    H H11 1.2700 0.3480 0.8461 0.100 Uiso calc 1 . .
    C C12 1.17920(16) 0.3301(5) 0.76321(14) 0.0731(8) Uani d 1 . .
    H H12 1.1592 0.2155 0.7765 0.088 Uiso calc 1 . .
    C C13 1.14318(12) 0.4205(4) 0.70195(11) 0.0517(5) Uani d 1 . .
    H H13 1.0990 0.3659 0.6731 0.062 Uiso calc 1 . .
    C C14 0.69337(8) 0.8548(2) 0.48296(8) 0.0251(3) Uani d 1 . .
    H H14 0.7049 0.9942 0.4854 0.030 Uiso calc 1 . .
    C C15 0.63586(8) 0.8223(2) 0.52455(8) 0.0257(3) Uani d 1 . .
    C C16 0.60876(9) 0.6424(2) 0.53524(9) 0.0308(3) Uani d 1 . .
    H H16 0.6271 0.5335 0.5165 0.037 Uiso calc 1 . .
    C C17 0.55524(9) 0.6199(3) 0.57288(9) 0.0357(4) Uani d 1 . .
    H H17 0.5370 0.4972 0.5805 0.043 Uiso calc 1 . .
    C C18 0.52962(10) 0.7797(3) 0.59865(10) 0.0396(4) Uani d 1 . .
    C C19 0.55408(11) 0.9604(3) 0.58915(11) 0.0439(4) Uani d 1 . .
    H H19 0.5348 1.0684 0.6075 0.053 Uiso calc 1 . .
    C C20 0.60802(10) 0.9802(3) 0.55179(9) 0.0355(4) Uani d 1 . .
    H H20 0.6261 1.1035 0.5448 0.043 Uiso calc 1 . .
    C C21 0.66394(8) 0.8064(2) 0.40760(8) 0.0263(3) Uani d 1 . .
    C C22 0.65150(11) 0.9551(3) 0.36112(9) 0.0367(4) Uani d 1 . .
    H H22 0.6645 1.0812 0.3768 0.044 Uiso calc 1 . .
    C C23 0.62021(12) 0.9224(3) 0.29177(10) 0.0463(5) Uani d 1 . .
    H H23 0.6114 1.0246 0.2599 0.056 Uiso calc 1 . .
    C C24 0.60250(10) 0.7394(3) 0.27056(9) 0.0378(4) Uani d 1 . .
    C C25 0.61411(11) 0.5880(3) 0.31451(9) 0.0401(4) Uani d 1 . .
    H H25 0.6013 0.4624 0.2982 0.048 Uiso calc 1 . .
    C C26 0.64509(11) 0.6225(3) 0.38353(9) 0.0374(4) Uani d 1 . .
    H H26 0.6536 0.5191 0.4149 0.045 Uiso calc 1 . .
    Cl Cl2 0.24638(3) 0.67703(5) 0.48578(2) 0.03563(11) Uani d 1 . .
    Cl Cl1 0.03137(3) 0.83990(6) 0.40147(2) 0.04480(13) Uani d 1 . .
    O O1W 0.0000 1.0343(4) 0.2500 0.0721(9) Uani d 1 . .
    H H1W 0.009(2) 0.965(5) 0.2828(16) 0.095(12) Uiso d 1 . .
loop_
    _atom_site_aniso_label
    _atom_site_aniso_U_11
    _atom_site_aniso_U_22
    _atom_site_aniso_U_33
    _atom_site_aniso_U_12
    _atom_site_aniso_U_13
    _atom_site_aniso_U_23
    F1 0.0528(8) 0.0800(10) 0.0764(10) 0.0008(7) 0.0443(7) -0.0034(8)
    F2 0.0648(8) 0.0718(9) 0.0270(5) -0.0031(7) -0.0032(5) -0.0023(6)
    N1 0.0233(6) 0.0167(5) 0.0277(6) -0.0048(4) 0.0065(4) -0.0019(4)
    N2 0.0232(6) 0.0172(5) 0.0252(6) -0.0048(4) 0.0057(4) -0.0032(4)
    C1 0.0257(7) 0.0268(7) 0.0268(7) -0.0042(5) 0.0074(5) 0.0011(5)
    C2 0.0268(7) 0.0246(7) 0.0242(7) -0.0031(5) 0.0059(5) -0.0049(5)
    C3 0.0259(7) 0.0326(7) 0.0246(7) -0.0066(6) 0.0079(5) -0.0016(6)
    C4 0.0269(7) 0.0286(7) 0.0291(7) -0.0058(6) 0.0087(5) -0.0083(6)
    C5 0.0255(7) 0.0218(6) 0.0354(8) -0.0002(5) 0.0055(6) 0.0035(6)
    C6 0.0285(7) 0.0307(7) 0.0337(8) -0.0028(6) 0.0084(6) 0.0004(6)
    C7 0.0276(8) 0.0473(10) 0.0362(9) -0.0054(7) 0.0105(6) -0.0044(7)
    C8 0.0229(7) 0.0622(12) 0.0310(8) 0.0065(7) 0.0065(6) -0.0085(8)
    C9 0.0273(9) 0.109(2) 0.0442(11) -0.0009(11) 0.0045(8) -0.0229(12)
    C10 0.0341(11) 0.163(3) 0.0369(12) 0.0208(16) 0.0014(9) -0.0149(16)
    C11 0.0559(15) 0.161(3) 0.0311(11) 0.0581(19) 0.0092(10) 0.0130(15)
    C12 0.0650(16) 0.096(2) 0.0596(15) 0.0335(15) 0.0176(12) 0.0297(15)
    C13 0.0427(11) 0.0628(14) 0.0455(11) 0.0125(10) 0.0034(8) 0.0102(10)
    C14 0.0268(7) 0.0187(6) 0.0291(7) -0.0030(5) 0.0058(5) -0.0020(5)
    C15 0.0232(6) 0.0260(7) 0.0261(7) -0.0029(5) 0.0027(5) -0.0045(5)
    C16 0.0276(7) 0.0285(7) 0.0372(8) -0.0037(6) 0.0098(6) -0.0039(6)
    C17 0.0278(8) 0.0412(9) 0.0381(9) -0.0067(7) 0.0085(6) -0.0017(7)
    C18 0.0268(8) 0.0566(11) 0.0378(9) -0.0006(8) 0.0126(7) -0.0026(8)
    C19 0.0438(10) 0.0455(11) 0.0462(11) 0.0061(8) 0.0185(8) -0.0103(8)
    C20 0.0388(9) 0.0285(8) 0.0397(9) -0.0006(7) 0.0110(7) -0.0071(7)
    C21 0.0253(7) 0.0257(7) 0.0277(7) -0.0024(5) 0.0060(5) -0.0008(5)
    C22 0.0427(9) 0.0303(8) 0.0351(9) -0.0008(7) 0.0059(7) 0.0031(7)
    C23 0.0562(12) 0.0420(10) 0.0351(9) 0.0020(9) 0.0011(8) 0.0093(8)
    C24 0.0342(8) 0.0521(11) 0.0245(7) -0.0011(8) 0.0023(6) -0.0019(7)
    C25 0.0479(10) 0.0377(9) 0.0326(9) -0.0091(8) 0.0064(7) -0.0079(7)
    C26 0.0532(11) 0.0284(8) 0.0285(8) -0.0073(7) 0.0063(7) -0.0013(6)
    Cl2 0.0432(2) 0.01969(17) 0.0464(2) -0.00479(15) 0.01574(17) -0.00344(15)
    Cl1 0.0689(3) 0.02108(18) 0.0417(2) -0.01358(19) 0.0089(2) -0.00149(15)
    O1W 0.137(3) 0.0383(12) 0.0386(13) 0.000 0.0176(15) 0.000
_geom_special_details
;
 All esds (except the esd in the dihedral angle between two l.s. planes)
 are estimated using the full covariance matrix.  The cell esds are taken
 into account individually in the estimation of esds in distances, angles
 and torsion angles; correlations between esds in cell parameters are only
 used when they are defined by crystal symmetry.  An approximate (isotropic)
 treatment of cell esds is used for estimating esds involving l.s. planes.
;
loop_
    _geom_bond_atom_site_label_1
    _geom_bond_atom_site_label_2
    _geom_bond_site_symmetry_2
    _geom_bond_distance
    _geom_bond_publ_flag
    F1 C18 . 1.354(2) ?
    F2 C24 . 1.360(2) ?
    N1 H1 . 0.84(2) ?
    N1 C1 . 1.4903(19) ?
    N1 C4 . 1.4920(19) ?
    N1 C5 . 1.5023(19) ?
    N2 H2 . 0.86(3) ?
    N2 C2 . 1.4992(18) ?
    N2 C3 . 1.4962(19) ?
    N2 C14 . 1.5268(19) ?
    C1 H1A . 0.9900 ?
    C1 H1B . 0.9900 ?
    C1 C2 . 1.515(2) ?
    C2 H2A . 0.9900 ?
    C2 H2B . 0.9900 ?
    C3 H3A . 0.9900 ?
    C3 H3B . 0.9900 ?
    C3 C4 . 1.518(2) ?
    C4 H4A . 0.9900 ?
    C4 H4B . 0.9900 ?
    C5 H5A . 0.9900 ?
    C5 H5B . 0.9900 ?
    C5 C6 . 1.499(2) ?
    C6 H6 . 0.9500 ?
    C6 C7 . 1.326(2) ?
    C7 H7 . 0.9500 ?
    C7 C8 . 1.467(3) ?
    C8 C9 . 1.397(3) ?
    C8 C13 . 1.372(3) ?
    C9 H9 . 0.9500 ?
    C9 C10 . 1.371(4) ?
    C10 H10 . 0.9500 ?
    C10 C11 . 1.346(5) ?
    C11 H11 . 0.9500 ?
    C11 C12 . 1.393(5) ?
    C12 H12 . 0.9500 ?
    C12 C13 . 1.397(3) ?
    C13 H13 . 0.9500 ?
    C14 H14 . 1.0000 ?
    C14 C15 . 1.519(2) ?
    C14 C21 . 1.517(2) ?
    C15 C16 . 1.394(2) ?
    C15 C20 . 1.389(2) ?
    C16 H16 . 0.9500 ?
    C16 C17 . 1.391(2) ?
    C17 H17 . 0.9500 ?
    C17 C18 . 1.368(3) ?
    C18 C19 . 1.374(3) ?
    C19 H19 . 0.9500 ?
    C19 C20 . 1.391(3) ?
    C20 H20 . 0.9500 ?
    C21 C22 . 1.383(2) ?
    C21 C26 . 1.391(2) ?
    C22 H22 . 0.9500 ?
    C22 C23 . 1.390(3) ?
    C23 H23 . 0.9500 ?
    C23 C24 . 1.366(3) ?
    C24 C25 . 1.366(3) ?
    C25 H25 . 0.9500 ?
    C25 C26 . 1.385(2) ?
    C26 H26 . 0.9500 ?
    O1W H1W . 0.80(3) ?
loop_
    _geom_angle_atom_site_label_1
    _geom_angle_atom_site_label_2
    _geom_angle_atom_site_label_3
    _geom_angle_site_symmetry_1
    _geom_angle_site_symmetry_3
    _geom_angle
    _geom_angle_publ_flag
    C1 N1 H1 . . 108.0(14) ?
    C1 N1 C4 . . 109.37(11) ?
    C1 N1 C5 . . 110.43(12) ?
    C4 N1 H1 . . 111.1(14) ?
    C4 N1 C5 . . 112.28(12) ?
    C5 N1 H1 . . 105.5(14) ?
    C2 N2 H2 . . 110.0(17) ?
    C2 N2 C14 . . 110.42(11) ?
    C3 N2 H2 . . 106.5(17) ?
    C3 N2 C2 . . 108.12(11) ?
    C3 N2 C14 . . 111.93(11) ?
    C14 N2 H2 . . 109.8(16) ?
    N1 C1 H1A . . 109.6 ?
    N1 C1 H1B . . 109.6 ?
    N1 C1 C2 . . 110.42(12) ?
    H1A C1 H1B . . 108.1 ?
    C2 C1 H1A . . 109.6 ?
    C2 C1 H1B . . 109.6 ?
    N2 C2 C1 . . 111.21(12) ?
    N2 C2 H2A . . 109.4 ?
    N2 C2 H2B . . 109.4 ?
    C1 C2 H2A . . 109.4 ?
    C1 C2 H2B . . 109.4 ?
    H2A C2 H2B . . 108.0 ?
    N2 C3 H3A . . 109.5 ?
    N2 C3 H3B . . 109.5 ?
    N2 C3 C4 . . 110.88(13) ?
    H3A C3 H3B . . 108.1 ?
    C4 C3 H3A . . 109.5 ?
    C4 C3 H3B . . 109.5 ?
    N1 C4 C3 . . 111.06(12) ?
    N1 C4 H4A . . 109.4 ?
    N1 C4 H4B . . 109.4 ?
    C3 C4 H4A . . 109.4 ?
    C3 C4 H4B . . 109.4 ?
    H4A C4 H4B . . 108.0 ?
    N1 C5 H5A . . 109.4 ?
    N1 C5 H5B . . 109.4 ?
    H5A C5 H5B . . 108.0 ?
    C6 C5 N1 . . 111.30(13) ?
    C6 C5 H5A . . 109.4 ?
    C6 C5 H5B . . 109.4 ?
    C5 C6 H6 . . 117.7 ?
    C7 C6 C5 . . 124.69(16) ?
    C7 C6 H6 . . 117.7 ?
    C6 C7 H7 . . 115.9 ?
    C6 C7 C8 . . 128.16(17) ?
    C8 C7 H7 . . 115.9 ?
    C9 C8 C7 . . 118.3(2) ?
    C13 C8 C7 . . 123.18(17) ?
    C13 C8 C9 . . 118.4(2) ?
    C8 C9 H9 . . 119.6 ?
    C10 C9 C8 . . 120.9(3) ?
    C10 C9 H9 . . 119.6 ?
    C9 C10 H10 . . 119.6 ?
    C11 C10 C9 . . 120.7(3) ?
    C11 C10 H10 . . 119.6 ?
    C10 C11 H11 . . 120.0 ?
    C10 C11 C12 . . 120.1(2) ?
    C12 C11 H11 . . 120.0 ?
    C11 C12 H12 . . 120.3 ?
    C11 C12 C13 . . 119.4(3) ?
    C13 C12 H12 . . 120.3 ?
    C8 C13 C12 . . 120.4(2) ?
    C8 C13 H13 . . 119.8 ?
    C12 C13 H13 . . 119.8 ?
    N2 C14 H14 . . 106.6 ?
    C15 C14 N2 . . 110.76(12) ?
    C15 C14 H14 . . 106.6 ?
    C21 C14 N2 . . 112.19(12) ?
    C21 C14 H14 . . 106.6 ?
    C21 C14 C15 . . 113.49(12) ?
    C16 C15 C14 . . 122.98(14) ?
    C20 C15 C14 . . 118.21(14) ?
    C20 C15 C16 . . 118.80(15) ?
    C15 C16 H16 . . 119.5 ?
    C17 C16 C15 . . 120.94(16) ?
    C17 C16 H16 . . 119.5 ?
    C16 C17 H17 . . 121.0 ?
    C18 C17 C16 . . 118.02(17) ?
    C18 C17 H17 . . 121.0 ?
    F1 C18 C17 . . 118.46(19) ?
    F1 C18 C19 . . 118.21(18) ?
    C17 C18 C19 . . 123.32(17) ?
    C18 C19 H19 . . 121.1 ?
    C18 C19 C20 . . 117.90(17) ?
    C20 C19 H19 . . 121.1 ?
    C15 C20 C19 . . 121.03(17) ?
    C15 C20 H20 . . 119.5 ?
    C19 C20 H20 . . 119.5 ?
    C22 C21 C14 . . 117.74(14) ?
    C22 C21 C26 . . 118.70(15) ?
    C26 C21 C14 . . 123.46(14) ?
    C21 C22 H22 . . 119.6 ?
    C21 C22 C23 . . 120.81(17) ?
    C23 C22 H22 . . 119.6 ?
    C22 C23 H23 . . 120.8 ?
    C24 C23 C22 . . 118.38(17) ?
    C24 C23 H23 . . 120.8 ?
    F2 C24 C23 . . 119.28(17) ?
    F2 C24 C25 . . 117.85(17) ?
    C25 C24 C23 . . 122.87(17) ?
    C24 C25 H25 . . 120.9 ?
    C24 C25 C26 . . 118.21(17) ?
    C26 C25 H25 . . 120.9 ?
    C21 C26 H26 . . 119.5 ?
    C25 C26 C21 . . 121.02(17) ?
    C25 C26 H26 . . 119.5 ?
loop_
    _geom_torsion_atom_site_label_1
    _geom_torsion_atom_site_label_2
    _geom_torsion_atom_site_label_3
    _geom_torsion_atom_site_label_4
    _geom_torsion_site_symmetry_1
    _geom_torsion_site_symmetry_2
    _geom_torsion_site_symmetry_3
    _geom_torsion_site_symmetry_4
    _geom_torsion
    _geom_torsion_publ_flag
    F1 C18 C19 C20 . . . . 178.84(18) ?
    F2 C24 C25 C26 . . . . -179.58(17) ?
    N1 C1 C2 N2 . . . . 59.47(16) ?
    N1 C5 C6 C7 . . . . 163.61(17) ?
    N2 C3 C4 N1 . . . . -58.67(16) ?
    N2 C14 C15 C16 . . . . -61.46(18) ?
    N2 C14 C15 C20 . . . . 119.97(15) ?
    N2 C14 C21 C22 . . . . -123.12(15) ?
    N2 C14 C21 C26 . . . . 60.5(2) ?
    C1 N1 C4 C3 . . . . 57.27(16) ?
    C1 N1 C5 C6 . . . . -168.49(13) ?
    C2 N2 C3 C4 . . . . 57.92(15) ?
    C2 N2 C14 C15 . . . . -57.12(15) ?
    C2 N2 C14 C21 . . . . 174.93(12) ?
    C3 N2 C2 C1 . . . . -58.64(15) ?
    C3 N2 C14 C15 . . . . -177.63(12) ?
    C3 N2 C14 C21 . . . . 54.42(15) ?
    C4 N1 C1 C2 . . . . -57.40(16) ?
    C4 N1 C5 C6 . . . . 69.16(16) ?
    C5 N1 C1 C2 . . . . 178.55(12) ?
    C5 N1 C4 C3 . . . . -179.78(12) ?
    C5 C6 C7 C8 . . . . 1.9(3) ?
    C6 C7 C8 C9 . . . . -141.2(2) ?
    C6 C7 C8 C13 . . . . 41.5(3) ?
    C7 C8 C9 C10 . . . . -177.3(2) ?
    C7 C8 C13 C12 . . . . 178.0(2) ?
    C8 C9 C10 C11 . . . . -0.5(4) ?
    C9 C8 C13 C12 . . . . 0.7(3) ?
    C9 C10 C11 C12 . . . . 0.0(4) ?
    C10 C11 C12 C13 . . . . 0.8(4) ?
    C11 C12 C13 C8 . . . . -1.1(4) ?
    C13 C8 C9 C10 . . . . 0.2(3) ?
    C14 N2 C2 C1 . . . . 178.60(12) ?
    C14 N2 C3 C4 . . . . 179.76(11) ?
    C14 C15 C16 C17 . . . . -179.06(15) ?
    C14 C15 C20 C19 . . . . 178.65(16) ?
    C14 C21 C22 C23 . . . . -176.00(17) ?
    C14 C21 C26 C25 . . . . 176.01(17) ?
    C15 C14 C21 C22 . . . . 110.39(16) ?
    C15 C14 C21 C26 . . . . -65.9(2) ?
    C15 C16 C17 C18 . . . . 0.5(3) ?
    C16 C15 C20 C19 . . . . 0.0(3) ?
    C16 C17 C18 F1 . . . . -179.29(16) ?
    C16 C17 C18 C19 . . . . 0.0(3) ?
    C17 C18 C19 C20 . . . . -0.5(3) ?
    C18 C19 C20 C15 . . . . 0.4(3) ?
    C20 C15 C16 C17 . . . . -0.5(2) ?
    C21 C14 C15 C16 . . . . 65.78(19) ?
    C21 C14 C15 C20 . . . . -112.80(16) ?
    C21 C22 C23 C24 . . . . -0.4(3) ?
    C22 C21 C26 C25 . . . . -0.3(3) ?
    C22 C23 C24 F2 . . . . 179.79(18) ?
    C22 C23 C24 C25 . . . . 0.1(3) ?
    C23 C24 C25 C26 . . . . 0.1(3) ?
    C24 C25 C26 C21 . . . . 0.0(3) ?
    C26 C21 C22 C23 . . . . 0.5(3) ?
loop_
    _geom_hbond_atom_site_label_D
    _geom_hbond_atom_site_label_H
    _geom_hbond_atom_site_label_A
    _geom_hbond_site_symmetry_A
    _geom_hbond_distance_DH
    _geom_hbond_distance_HA
    _geom_hbond_distance_DA
    _geom_hbond_angle_DHA
    N1 H1 Cl1 3_676 0.84(2) 2.14(2) 2.9782(13) 176(2)
    N2 H2 Cl2 3_666 0.86(3) 2.17(3) 3.0248(13) 174(2)
    C1 H1A O1W 3_676 0.99 2.68 3.512(2) 141.8
    C5 H5A O1W 3_676 0.99 2.67 3.470(2) 138.1
    C5 H5B Cl1 3_666 0.99 2.51 3.4934(16) 175.8
    C14 H14 Cl2 3_676 1.00 2.49 3.4735(15) 167.9
    C19 H19 F2 4_576 0.95 2.46 3.244(2) 140.1
    O1W H1W Cl1 . 0.80(3) 2.48(3) 3.2603(12) 163(3)
_iucr_refine_instructions_details
;
TITL Reddy-1 in P2/c #13
CELL 0.71073 18.297284 7.020408 20.155429 90 104.6006 90
ZERR 2 0.000555 0.000145 0.000637 0 0.0029 0
LATT 1
SYMM -X,+Y,0.5-Z
SFAC C H N F Cl O
UNIT 104 116 8 8 8 2
EQIV $1 1-X,2-Y,1-Z
EQIV $2 1-X,1-Y,1-Z
EQIV $3 +X,1-Y,0.5+Z
EQIV $4 +X,2-Y,0.5+Z
L.S. 10
PLAN  10
TEMP -100(2)
HTAB N1 Cl1_$1
HTAB N2 Cl2_$2
HTAB C5 Cl1_$2
HTAB C5 O1W_$1
HTAB C14 Cl2_$1
HTAB C17 F2_$3
HTAB C19 F2_$4
HTAB C1 O1W_$1
HTAB C16 Cl2_$2
HTAB C26 Cl2_$2
HTAB O1W Cl1
REM reset to P2/c #13
BOND $H
CONF
MORE -1
fmap 2
acta
OMIT -5 1 3
OMIT -1 3 1
REM <HKL>E:/Collaborators%20Stuff-Sept-2013/Reddy-2014/Reddy-1/olex2_Reddy-1-j
REM pj-2/Reddy-1.hkl</HKL>
WGHT    0.065200    1.004300
FVAR       4.06886
F1    4    0.478112    0.759121    0.636020    11.00000    0.05278    0.08005 =
         0.07636   -0.00338    0.04433    0.00077
F2    4    0.571599    0.704467    0.202906    11.00000    0.06477    0.07176 =
         0.02704   -0.00230   -0.00325   -0.00315
N1    3    0.928820    0.748296    0.583387    11.00000    0.02327    0.01671 =
         0.02766   -0.00188    0.00648   -0.00482
H1    2    0.938939    0.864562    0.585622    11.00000    0.03190
N2    3    0.767335    0.752404    0.515537    11.00000    0.02319    0.01723 =
         0.02519   -0.00322    0.00574   -0.00477
H2    2    0.759992    0.631857    0.514487    11.00000    0.05351
C1    1    0.870412    0.713784    0.621883    11.00000    0.02573    0.02682 =
         0.02677    0.00105    0.00736   -0.00419
AFIX  23
H1A   2    0.889277    0.758865    0.669690    11.00000   -1.20000
H1B   2    0.860334    0.575446    0.623103    11.00000   -1.20000
AFIX   0
C2    1    0.797963    0.817417    0.588091    11.00000    0.02683    0.02457 =
         0.02418   -0.00488    0.00593   -0.00309
AFIX  23
H2A   2    0.759938    0.793805    0.614449    11.00000   -1.20000
H2B   2    0.807771    0.956159    0.588609    11.00000   -1.20000
AFIX   0
C3    1    0.826176    0.788528    0.477232    11.00000    0.02590    0.03259 =
         0.02464   -0.00158    0.00795   -0.00662
AFIX  23
H3A   2    0.835868    0.927100    0.476214    11.00000   -1.20000
H3B   2    0.807504    0.743971    0.429340    11.00000   -1.20000
AFIX   0
C4    1    0.899180    0.685957    0.510798    11.00000    0.02693    0.02858 =
         0.02911   -0.00827    0.00869   -0.00580
AFIX  23
H4A   2    0.890059    0.546847    0.509494    11.00000   -1.20000
H4B   2    0.937307    0.712685    0.484823    11.00000   -1.20000
AFIX   0
C5    1    1.001289    0.649645    0.617909    11.00000    0.02551    0.02182 =
         0.03541    0.00347    0.00552   -0.00021
AFIX  23
H5A   2    1.013885    0.677304    0.667667    11.00000   -1.20000
H5B   2    0.994624    0.510241    0.611844    11.00000   -1.20000
AFIX   0
C6    1    1.064962    0.713611    0.588856    11.00000    0.02848    0.03066 =
         0.03367    0.00041    0.00843   -0.00282
AFIX  43
H6    2    1.052417    0.777993    0.546020    11.00000   -1.20000
AFIX   0
C7    1    1.137534    0.686798    0.618644    11.00000    0.02757    0.04734 =
         0.03617   -0.00435    0.01048   -0.00537
AFIX  43
H7    2    1.172079    0.738148    0.595233    11.00000   -1.20000
AFIX   0
C8    1    1.171207    0.587832    0.683196    11.00000    0.02295    0.06221 =
         0.03099   -0.00849    0.00646    0.00654
C9    1    1.236724    0.663674    0.726351    11.00000    0.02733    0.10870 =
         0.04419   -0.02294    0.00450   -0.00085
AFIX  43
H9    2    1.256836    0.779554    0.714212    11.00000   -1.20000
AFIX   0
C10   1    1.272391    0.573072    0.786002    11.00000    0.03413    0.16265 =
         0.03686   -0.01486    0.00139    0.02076
AFIX  43
H10   2    1.317114    0.626373    0.814494    11.00000   -1.20000
AFIX   0
C11   1    1.244744    0.409424    0.804650    11.00000    0.05589    0.16082 =
         0.03113    0.01301    0.00921    0.05807
AFIX  43
H11   2    1.269951    0.348007    0.846105    11.00000   -1.20000
AFIX   0
C12   1    1.179202    0.330069    0.763206    11.00000    0.06505    0.09572 =
         0.05958    0.02966    0.01758    0.03350
AFIX  43
H12   2    1.159183    0.215467    0.776482    11.00000   -1.20000
AFIX   0
C13   1    1.143184    0.420547    0.701948    11.00000    0.04269    0.06278 =
         0.04549    0.01017    0.00340    0.01254
AFIX  43
H13   2    1.098990    0.365874    0.673082    11.00000   -1.20000
AFIX   0
C14   1    0.693374    0.854787    0.482964    11.00000    0.02678    0.01867 =
         0.02906   -0.00195    0.00581   -0.00298
AFIX  13
H14   2    0.704911    0.994224    0.485432    11.00000   -1.20000
AFIX   0
C15   1    0.635861    0.822336    0.524550    11.00000    0.02316    0.02603 =
         0.02614   -0.00449    0.00268   -0.00294
C16   1    0.608758    0.642367    0.535238    11.00000    0.02762    0.02850 =
         0.03718   -0.00389    0.00975   -0.00369
AFIX  43
H16   2    0.627105    0.533509    0.516542    11.00000   -1.20000
AFIX   0
C17   1    0.555241    0.619872    0.572882    11.00000    0.02780    0.04116 =
         0.03808   -0.00168    0.00847   -0.00673
AFIX  43
H17   2    0.537016    0.497161    0.580475    11.00000   -1.20000
AFIX   0
C18   1    0.529620    0.779724    0.598654    11.00000    0.02680    0.05660 =
         0.03783   -0.00256    0.01262   -0.00055
C19   1    0.554083    0.960402    0.589151    11.00000    0.04380    0.04552 =
         0.04621   -0.01026    0.01846    0.00608
AFIX  43
H19   2    0.534764    1.068374    0.607516    11.00000   -1.20000
AFIX   0
C20   1    0.608017    0.980155    0.551795    11.00000    0.03880    0.02853 =
         0.03970   -0.00710    0.01103   -0.00061
AFIX  43
H20   2    0.626094    1.103492    0.544803    11.00000   -1.20000
AFIX   0
C21   1    0.663944    0.806382    0.407598    11.00000    0.02526    0.02567 =
         0.02768   -0.00082    0.00599   -0.00238
C22   1    0.651495    0.955113    0.361123    11.00000    0.04268    0.03033 =
         0.03508    0.00306    0.00593   -0.00076
AFIX  43
H22   2    0.664489    1.081239    0.376798    11.00000   -1.20000
AFIX   0
C23   1    0.620210    0.922352    0.291766    11.00000    0.05620    0.04196 =
         0.03507    0.00934    0.00112    0.00202
AFIX  43
H23   2    0.611351    1.024640    0.259879    11.00000   -1.20000
AFIX   0
C24   1    0.602500    0.739428    0.270557    11.00000    0.03418    0.05206 =
         0.02451   -0.00194    0.00228   -0.00110
C25   1    0.614113    0.588013    0.314510    11.00000    0.04795    0.03770 =
         0.03257   -0.00795    0.00644   -0.00909
AFIX  43
H25   2    0.601286    0.462374    0.298176    11.00000   -1.20000
AFIX   0
C26   1    0.645086    0.622539    0.383525    11.00000    0.05319    0.02838 =
         0.02849   -0.00132    0.00629   -0.00732
AFIX  43
H26   2    0.653591    0.519093    0.414925    11.00000   -1.20000
AFIX   0
CL2   5    0.246375    0.677027    0.485783    11.00000    0.04322    0.01969 =
         0.04638   -0.00344    0.01574   -0.00479
CL1   5    0.031368    0.839900    0.401472    11.00000    0.06891    0.02108 =
         0.04168   -0.00149    0.00890   -0.01358
O1W   6    0.000000    1.034309    0.250000    10.50000    0.13709    0.03829 =
         0.03855    0.00000    0.01755    0.00000
H1W   2    0.008529    0.964892    0.282842    11.00000    0.09470
HKLF 4
REM  Reddy-1 in P2/c #13
REM R1 =  0.0568 for    6582 Fo > 4sig(Fo)  and  0.0774 for all    8607 data
REM    306 parameters refined using      0 restraints
END
WGHT      0.0649      1.0131
REM Highest difference peak  0.651,  deepest hole -0.414,  1-sigma level  0.059
Q1    1   0.2452  0.8181  0.4875  11.00000  0.05    0.65
Q2    1   0.0788  0.8149  0.4091  11.00000  0.05    0.61
Q3    1   0.9685  0.3498  0.5994  11.00000  0.05    0.50
Q4    1   0.6196  0.8911  0.5390  11.00000  0.05    0.47
Q5    1   0.6496  0.8737  0.3810  11.00000  0.05    0.46
Q6    1   1.1691  0.2194  0.7464  11.00000  0.05    0.40
Q7    1   0.5442  0.6990  0.5853  11.00000  0.05    0.39
Q8    1   0.6251  0.7305  0.5315  11.00000  0.05    0.39
Q9    1   0.6651  0.7066  0.4034  11.00000  0.05    0.37
Q10   1   0.6072  0.6656  0.2939  11.00000  0.05    0.36
REM The information below was added by Olex2.
REM
REM R1 = 0.0568 for 6582 Fo > 4sig(Fo) and 0.0774 for all 34357 data
REM n/a parameters refined using n/a restraints
REM Highest difference peak 0.65, deepest hole -0.41
REM Mean Shift 0, Max Shift -0.001.
REM +++ Tabular Listing of Refinement Information +++
REM R1_all = 0.0774
REM R1_gt = 0.0568
REM wR_ref = 0.1533
REM GOOF = 1.086
REM Shift_max = -0.001
REM Shift_mean = 0
REM Reflections_all = 34357
REM Reflections_gt = 6582
REM Parameters = n/a
REM Hole = -0.41
REM Peak = 0.65
REM Flack = n/a
;
