# Supplementary material for: 1-[Bis(4-fluoro­phen­yl)meth­yl]-4-[(2Z)-3-phenyl­prop-2-en-1-yl]piperazine-1,4-diium dichloride hemihydrate
Source: Acta Crystallogr Sect E Struct Rep Online. 2014 May 21;70(Pt 6):o694–5. doi: 10.1107/S1600536814011064 (PMC4051083; doi:10.1107/S1600536814011064)
Supplement: Supplementary file 2 [file e-70-0o694-Isup2.hkl]

#
# h,k,l, Fc-squared, Fo-squared, sigma(Fo-squared), status flag
#
data_I
_shelx_refln_list_code          4
_shelx_F_calc_maximum      227.91
_exptl_crystal_F_000      1020.00
_reflns_d_resolution_high  0.6555

loop_
 _space_group_symop_operation_xyz
 'x, y, z'
 '-x, y, -z+1/2'
 '-x, -y, -z'
 'x, -y, z-1/2'

_cell_length_a    18.2973
_cell_length_b     7.0204
_cell_length_c    20.1554
_cell_angle_alpha  90.000
_cell_angle_beta  104.601
_cell_angle_gamma  90.000

_shelx_F_squared_multiplier     1.000

loop_
 _refln_index_h
 _refln_index_k
 _refln_index_l
 _refln_F_squared_calc
 _refln_F_squared_meas
 _refln_F_squared_sigma
 _refln_observed_status
   3   0   0        681.80        697.83        15.58 o
   4   0   0         37.91         31.54         2.00 o
   5   0   0      15298.70      16759.79       133.68 o
   6   0   0        762.38        817.95        13.27 o
   7   0   0        167.47        243.94         6.97 o
   8   0   0       6198.44       5985.67        92.64 o
   9   0   0          8.17         10.04         1.50 o
  10   0   0       3906.37       4164.05        26.77 o
  11   0   0          9.86         16.31         2.13 o
  12   0   0        356.38        380.09         8.63 o
  13   0   0       1142.26       1196.70        27.05 o
  14   0   0       1158.06       1098.60        46.64 o
  15   0   0          6.57         20.61         6.75 o
  16   0   0        510.18        512.84        32.58 o
  17   0   0        229.38        191.70        21.21 o
  18   0   0         55.44         80.90        14.00 o
  19   0   0        665.74        707.82        28.53 o
  20   0   0         12.01         11.01         5.22 o
  21   0   0         68.01         63.52         9.80 o
  22   0   0         75.52         82.10        14.85 o
  23   0   0         52.48         34.54        13.76 o
  24   0   0         40.58         66.23        17.43 o
  25   0   0         36.44         26.46        25.63 o
  26   0   0         22.61         27.76        11.82 o
   2   1   0       8100.02       7672.69        29.74 o
   3   1   0       8185.58       7887.12        40.00 o
   4   1   0         25.77         28.91         1.42 o
   5   1   0        258.84        232.59         5.32 o
   6   1   0       4252.53       4074.08        30.35 o
   7   1   0       1050.46       1119.68        11.95 o
   8   1   0       1838.46       1918.71        21.90 o
   9   1   0         18.19         15.04         3.66 o
  10   1   0        583.55        540.43        11.49 o
  11   1   0          6.20         10.50         4.21 o
  12   1   0       1152.47       1155.88        15.66 o
  13   1   0        121.62        141.33         9.79 o
  14   1   0          0.31          2.31         3.46 o
  15   1   0         26.88         12.82         3.73 o
  16   1   0        260.12        251.36         7.68 o
  17   1   0         63.28         59.02         5.18 o
  18   1   0         23.75         25.60         4.06 o
  19   1   0          0.59          2.29         2.74 o
  20   1   0         14.54         23.85         5.95 o
  21   1   0         67.21         78.00         7.80 o
  22   1   0         15.70         10.41         4.65 o
  23   1   0          0.47         -2.77         4.12 o
  24   1   0          0.16         -0.92         6.55 o
  25   1   0          1.74         -6.47         6.47 o
  26   1   0          9.05         -0.63         7.74 o
   0   2   0      39341.62      42351.80       211.38 o
   1   2   0       3439.06       3791.64        17.05 o
   2   2   0         29.63         54.17         1.94 o
   3   2   0       5007.61       5685.62        41.36 o
   4   2   0       3127.88       3019.64        39.96 o
   5   2   0        442.10        470.01         6.93 o
   6   2   0       1662.68       1599.46        12.80 o
   7   2   0       1998.60       2157.19        13.37 o
   8   2   0         47.87         70.01         2.34 o
   9   2   0         74.99         84.83         2.60 o
  10   2   0        469.59        429.72         8.88 o
  11   2   0       1210.42       1215.09        20.86 o
  12   2   0        301.25        317.54         6.39 o
  13   2   0         50.91         57.38         2.87 o
  14   2   0        110.11        102.46         5.88 o
  15   2   0          0.15          0.57         2.59 o
  16   2   0         62.74         47.13         4.24 o
  17   2   0        647.82        640.79        18.38 o
  18   2   0        311.12        339.98        14.00 o
  19   2   0         36.58         39.74         5.98 o
  20   2   0         96.72         96.72         8.24 o
  21   2   0         47.94         30.17         5.53 o
  22   2   0         13.04         14.08         5.04 o
  23   2   0         21.95         26.46         5.99 o
  24   2   0          0.22          5.11        10.10 o
  25   2   0         11.59          5.88        10.11 o
   0   3   0       7182.58       7327.87        53.47 o
   1   3   0        604.92        525.72         9.18 o
   2   3   0        894.85        648.27         7.89 o
   3   3   0       1208.26       1290.68        15.31 o
   4   3   0        193.23        220.61         5.51 o
   5   3   0        470.60        604.89         7.83 o
   6   3   0       7022.77       6782.47        30.87 o
   7   3   0        625.41        720.62        10.81 o
   8   3   0       2717.84       2698.57        20.16 o
   9   3   0        637.74        617.64        10.58 o
  10   3   0        183.09        150.00         4.53 o
  11   3   0         23.01         24.76         2.27 o
  12   3   0       1516.27       1400.04        22.30 o
  13   3   0        828.48        718.73        30.72 o
  14   3   0          2.05          6.44         2.75 o
  15   3   0         94.10        100.02         6.97 o
  16   3   0        949.42        919.39        20.79 o
  17   3   0        241.22        250.17        13.57 o
  18   3   0        157.51        153.77        11.05 o
  19   3   0        263.84        225.86        12.19 o
  20   3   0        310.97        367.20        15.88 o
  21   3   0        152.43        186.67        12.60 o
  22   3   0          0.06         -5.52         5.96 o
  23   3   0          6.93          7.00         5.93 o
  24   3   0         11.34          0.34         4.98 o
  25   3   0          5.63         -1.24         7.72 o
   0   4   0          0.26         -0.21         2.56 o
   1   4   0        334.01        298.94         9.02 o
   2   4   0        348.56        376.67         9.25 o
   3   4   0       2249.76       2384.24        21.99 o
   4   4   0        114.87         91.87         3.16 o
   5   4   0        660.83        702.82         9.62 o
   6   4   0        412.91        436.76         9.37 o
   7   4   0        486.77        512.00         8.13 o
   8   4   0        235.38        250.00         6.87 o
   9   4   0         48.81         54.15         3.31 o
  10   4   0          0.12          0.36         1.54 o
  11   4   0         83.45         92.74         4.19 o
  12   4   0         58.82         75.90         5.10 o
  13   4   0         52.06         60.52         5.76 o
  14   4   0        105.87        107.43         7.16 o
  15   4   0        369.82        358.83        13.08 o
  16   4   0         38.18         41.29         5.25 o
  17   4   0        195.65        214.05        13.62 o
  18   4   0         40.21         45.37         6.90 o
  19   4   0          0.81         -1.21         6.28 o
  20   4   0        152.82        158.30        26.22 o
  21   4   0          0.50         16.18         8.30 o
  22   4   0          9.92         14.37         5.25 o
  23   4   0          4.87          3.05         6.10 o
   0   5   0        138.44        137.83         9.65 o
   1   5   0        330.28        305.91        10.25 o
   2   5   0        166.68        123.24         6.73 o
   3   5   0        168.85        134.03         5.60 o
   4   5   0        128.78         96.55         4.37 o
   5   5   0        421.45        399.79        13.39 o
   6   5   0       1912.29       1765.67        23.65 o
   7   5   0        153.72        143.83         5.96 o
   8   5   0        382.68        369.63         9.00 o
   9   5   0        156.49        166.74         6.01 o
  10   5   0         14.41         24.88         3.44 o
  11   5   0        231.30        239.72         9.01 o
  12   5   0        237.40        223.86        10.88 o
  13   5   0         70.66         68.12         9.39 o
  14   5   0          8.01          4.20         8.83 o
  15   5   0          0.06         -3.63         5.00 o
  16   5   0        271.26        259.57        15.40 o
  17   5   0         41.34         40.62         6.84 o
  18   5   0         70.39         87.56        24.54 o
  19   5   0          1.49          8.29         7.16 o
  20   5   0          3.98         18.60         8.34 o
  21   5   0          1.76          3.71         7.00 o
  22   5   0          0.66          2.67         9.83 o
   0   6   0       1636.54       1612.73        36.49 o
   1   6   0        666.72        660.46        16.63 o
   2   6   0         23.38         23.16         5.11 o
   3   6   0       1085.18       1099.19        17.56 o
   4   6   0       1174.45       1169.55        16.34 o
   5   6   0        323.68        316.83        10.36 o
   6   6   0          0.06         -0.08         2.27 o
   7   6   0         92.29         88.77         5.85 o
   8   6   0        281.07        240.99        12.05 o
   9   6   0        187.94        179.67        10.42 o
  10   6   0         30.61         45.68         8.61 o
  11   6   0         10.35          9.47         5.50 o
  12   6   0          0.78          1.06         5.21 o
  13   6   0        235.58        250.24        18.22 o
  14   6   0        325.68        355.27        21.66 o
  15   6   0        119.65        108.82        12.66 o
  16   6   0         14.68         17.99         5.18 o
  17   6   0         43.18         52.14         7.85 o
  18   6   0        203.15        243.13        35.32 o
  19   6   0          2.52         -6.15         6.39 o
  20   6   0        217.13        229.40        18.00 o
  21   6   0          9.00          3.42         8.28 o
  22   6   0          0.51         30.79        13.12 o
   0   7   0        130.15        146.39         9.76 o
   1   7   0        552.70        506.01        13.72 o
   2   7   0        138.76        137.18         8.59 o
   3   7   0         51.43         48.05         4.65 o
   4   7   0          1.00         -1.31         6.26 o
   5   7   0         18.46         46.61         8.15 o
   6   7   0         22.56          9.22         5.20 o
   7   7   0        152.94        136.92        10.33 o
   8   7   0         21.46         28.45         8.38 o
   9   7   0         31.52         24.47         8.50 o
  10   7   0          1.84         27.42        18.39 o
  11   7   0        411.21        404.13        24.02 o
  12   7   0        149.64        154.95        15.41 o
  13   7   0          5.99         17.24         6.53 o
  14   7   0          0.58          0.25         5.72 o
  15   7   0         51.51         56.26        10.74 o
  16   7   0          0.02         -3.97         5.22 o
  17   7   0         32.38         40.07        10.64 o
  18   7   0         52.72         43.59        14.38 o
  19   7   0          8.16         18.52        10.58 o
   0   8   0        332.11        310.09        28.93 o
   1   8   0         47.60         55.17         9.35 o
   2   8   0        292.52        300.03        15.07 o
   3   8   0         22.05         12.10         4.03 o
   4   8   0          8.08          3.20         3.33 o
   5   8   0          0.01         -3.65         3.65 o
   6   8   0          9.22         17.91         5.35 o
   7   8   0         20.87         27.49        11.45 o
   8   8   0         86.97        112.53        14.11 o
   9   8   0         11.24         15.17        10.71 o
  10   8   0        249.05        252.49        20.48 o
  11   8   0          0.85         -0.45         7.07 o
  12   8   0          5.06          1.32         5.63 o
  13   8   0        189.41        178.24        14.54 o
  14   8   0         84.70         84.84        10.66 o
  15   8   0         20.48         14.23         9.32 o
   0   9   0         98.57        105.64        18.42 o
   1   9   0         48.93         41.56         7.43 o
   2   9   0        438.86        411.89        24.74 o
   3   9   0        229.16        243.36        16.07 o
   4   9   0         98.62        120.10        13.80 o
   5   9   0         16.94         16.23         7.99 o
   6   9   0        165.54        163.99        13.78 o
   7   9   0         14.64         15.16         5.89 o
   8   9   0        177.90        156.32        17.29 o
   9   9   0          1.82         -6.61         6.61 o
  10   9   0          4.10          1.74         6.76 o
  11   9   0         20.62          9.03         5.63 o
  12   9   0        408.52        413.28        27.61 o
  13   9   0        121.00        144.77        23.27 o
   0  10   0        133.42        138.26        16.70 o
   1  10   0         76.35         91.51         9.70 o
   2  10   0        108.53        100.35        11.79 o
   3  10   0        215.48        208.26        20.57 o
   4  10   0        175.33        162.58        17.92 o
   5  10   0         33.79         28.99         8.52 o
   6  10   0          5.58         23.42        11.03 o
 -25   1   1          2.24         -6.25         6.25 o
 -24   1   1          5.31         18.12         7.66 o
 -23   1   1         40.56         33.64         5.70 o
 -22   1   1          2.56         -4.50         4.50 o
 -21   1   1         10.42          8.21         4.50 o
 -20   1   1          0.11          1.00         4.37 o
 -19   1   1        249.76        279.03        10.94 o
 -18   1   1         31.75         24.45         3.27 o
 -17   1   1          9.09          4.24         2.80 o
 -16   1   1        251.84        277.55         8.23 o
 -15   1   1        707.13        679.23        12.44 o
 -14   1   1        558.93        544.59        12.84 o
 -13   1   1          4.23          6.98         2.96 o
 -12   1   1         16.91         26.16         3.94 o
 -11   1   1        742.26        811.40        13.24 o
 -10   1   1        454.97        414.49         9.67 o
  -9   1   1       2390.94       2157.49        19.03 o
  -8   1   1       1425.10       1515.61        11.09 o
  -7   1   1        506.10        505.76         5.08 o
  -6   1   1         47.78         61.68         2.29 o
  -5   1   1      32028.86      34161.73       311.54 o
  -4   1   1       2173.07       2315.91        29.97 o
  -3   1   1        179.16        212.99         3.81 o
  -2   1   1       1082.82       1326.95        26.19 o
  -1   1   1      16904.89      17244.05        72.05 o
   0   1   1         26.31         14.71         1.93 o
   1   1   1       1640.98       1842.41        15.21 o
   2   1   1       3056.77       3833.84        33.93 o
   3   1   1      16470.14      17407.06        60.99 o
   4   1   1       5991.45       6485.88        35.80 o
   5   1   1        593.98        690.67         7.41 o
   6   1   1        180.35        220.57         5.77 o
   7   1   1        231.34        217.52         5.63 o
   8   1   1       5198.01       5614.72        35.83 o
   9   1   1       4028.37       4132.25        28.03 o
  10   1   1        713.57        715.21        18.40 o
  11   1   1         41.18         35.66         3.32 o
  12   1   1         82.73         98.47         4.78 o
  13   1   1       2257.20       2242.08        29.56 o
  14   1   1         99.94        106.09         7.04 o
  15   1   1        304.71        320.44        12.01 o
  16   1   1         19.51         23.01         4.25 o
  17   1   1        812.74        808.87        17.56 o
  18   1   1         29.25         17.70         3.77 o
  19   1   1         14.53         10.67         3.43 o
  20   1   1        102.07         76.85         8.89 o
  21   1   1         25.47         45.69         6.39 o
  22   1   1         63.36         66.92         7.40 o
  23   1   1         56.44         62.81         8.66 o
  24   1   1          7.57          5.03         7.04 o
  25   1   1         73.52         58.81        11.10 o
  26   1   1          3.62          5.12         8.02 o
 -26   2   1          1.86         -0.13         7.76 o
 -25   2   1         39.76         47.66        10.71 o
 -24   2   1          2.58         -5.37         5.62 o
 -23   2   1         86.54         71.52         9.06 o
 -22   2   1          2.37          4.17         5.66 o
 -21   2   1         30.32         22.87         4.95 o
 -20   2   1        180.51        175.39        12.61 o
 -19   2   1          8.43          4.79         3.45 o
 -18   2   1          1.59          4.18         3.20 o
 -17   2   1        558.84        533.95        15.83 o
 -16   2   1         47.49         37.68         4.06 o
 -15   2   1         87.47         74.60         5.55 o
 -14   2   1          9.47         12.99         2.91 o
 -13   2   1         61.46         62.82         3.52 o
 -12   2   1        260.32        258.62         6.15 o
 -11   2   1       1711.00       1497.34        24.95 o
 -10   2   1         65.88         62.54         2.57 o
  -9   2   1          3.25          7.89         1.03 o
  -8   2   1       1227.84       1194.60        18.92 o
  -7   2   1        844.82        607.51        10.39 o
  -6   2   1       1306.82       1264.83        15.26 o
  -5   2   1          9.78          2.18         0.99 o
  -4   2   1       2312.98       2196.58        25.20 o
  -3   2   1      20542.58      20535.93       179.06 o
  -2   2   1        811.14        848.02        14.05 o
  -1   2   1        311.05        299.36         7.67 o
   0   2   1        718.94        743.88        11.63 o
   1   2   1      14709.79      14910.47        53.00 o
   2   2   1        240.44        215.61         3.79 o
   3   2   1       2864.87       2923.36        21.84 o
   4   2   1         12.72         13.20         1.21 o
   5   2   1         15.24         35.20         1.74 o
   6   2   1        193.55        196.98         4.12 o
   7   2   1          2.85         18.35         1.83 o
   8   2   1        329.04        346.42        12.13 o
   9   2   1         41.14         30.51         3.08 o
  10   2   1        303.79        306.64         7.72 o
  11   2   1       1717.35       1656.58        34.46 o
  12   2   1        441.16        399.46        10.18 o
  13   2   1         60.05         54.53         3.78 o
  14   2   1         24.71         31.53         3.65 o
  15   2   1        224.94        209.46         9.26 o
  16   2   1        235.87        224.52        10.26 o
  17   2   1        557.79        533.27        17.36 o
  18   2   1        323.26        282.53        12.78 o
  19   2   1        166.78        177.31        10.66 o
  20   2   1          0.01          5.08         5.16 o
  21   2   1          2.57         -4.40         4.87 o
  22   2   1         90.20         82.63        10.78 o
  23   2   1         10.19         22.53         5.99 o
  24   2   1          4.04         11.03         6.74 o
  25   2   1         35.55         52.13        13.59 o
 -25   3   1          7.10         20.25        12.03 o
 -24   3   1          8.41         -2.05         6.84 o
 -23   3   1         56.66         53.09        10.40 o
 -22   3   1          6.25          4.27         5.31 o
 -21   3   1         47.37         63.91         7.99 o
 -20   3   1          1.84         21.62         5.23 o
 -19   3   1         28.92         35.98         5.97 o
 -18   3   1         81.10         99.87         9.57 o
 -17   3   1          2.05          2.54         5.34 o
 -16   3   1          1.15         10.94         4.30 o
 -15   3   1        278.04        308.53        11.44 o
 -14   3   1         63.21         54.85         5.01 o
 -13   3   1        562.92        519.79        19.08 o
 -12   3   1        246.50        261.18         5.91 o
 -11   3   1        101.44         98.79         3.46 o
 -10   3   1         47.85         64.78         3.72 o
  -9   3   1        188.41        194.22         6.16 o
  -8   3   1        683.84        672.99        12.41 o
  -7   3   1       1796.99       1890.44        15.61 o
  -6   3   1        562.83        574.01        13.13 o
  -5   3   1        995.87       1120.63        20.30 o
  -4   3   1         36.38         52.53         2.84 o
  -3   3   1       1076.53       1143.79        13.63 o
  -2   3   1       3819.01       4430.70        22.22 o
   0   3   1       1345.51       1369.48        16.15 o
   1   3   1         26.53         19.99         1.49 o
   2   3   1       2249.68       2529.00        19.30 o
   3   3   1        482.29        656.31         7.00 o
   4   3   1        339.24        428.96         5.98 o
   5   3   1        873.37        987.40        12.41 o
   6   3   1         14.13         32.38         8.79 o
   7   3   1       1856.69       2015.06        17.78 o
   8   3   1       1744.31       1856.28        17.07 o
   9   3   1          8.20          4.12         1.83 o
  10   3   1        256.51        283.51        10.17 o
  11   3   1         47.38         47.32         2.73 o
  12   3   1        316.13        354.92        11.68 o
  13   3   1          4.32          8.70         2.54 o
  14   3   1         23.93         20.13         3.67 o
  15   3   1          6.16          8.09         3.39 o
  16   3   1        100.63        112.78         8.00 o
  17   3   1          2.33         -2.01         5.50 o
  18   3   1        650.73        642.71        22.16 o
  19   3   1         44.64         41.34         5.64 o
  20   3   1         34.64         33.60         5.86 o
  21   3   1        245.37        265.41        21.51 o
  22   3   1         75.71         55.50        10.65 o
  23   3   1          1.42         -1.10         5.59 o
  24   3   1          1.33          6.44         5.38 o
  25   3   1         10.58         15.57        10.04 o
 -23   4   1         19.87         20.13         6.59 o
 -22   4   1         42.21         41.40         6.99 o
 -21   4   1          0.09         14.02         6.30 o
 -20   4   1          1.79          4.18         5.35 o
 -19   4   1         12.10         21.93         7.70 o
 -18   4   1         63.79         65.68         7.69 o
 -17   4   1        880.97        882.58        26.01 o
 -16   4   1         32.02         42.01         5.66 o
 -15   4   1        197.67        194.09         9.59 o
 -14   4   1          0.52          0.54         2.71 o
 -13   4   1          8.92          5.76         3.15 o
 -12   4   1         47.00         49.68         3.08 o
 -11   4   1        210.80        195.20         5.94 o
 -10   4   1          1.99          7.91         1.78 o
  -9   4   1         15.37         18.53         1.67 o
  -8   4   1       1512.12       1430.17        15.95 o
  -7   4   1       1061.11        966.43        15.81 o
  -6   4   1        185.96        134.18         4.99 o
  -5   4   1         89.71         67.99         3.34 o
  -4   4   1        610.90        557.86         9.95 o
  -3   4   1       6126.16       5900.56        70.76 o
  -2   4   1       1036.47        976.11        14.57 o
  -1   4   1         20.49         10.23         2.95 o
   0   4   1        166.55        193.22         7.48 o
   1   4   1       9813.20       9434.77        44.79 o
   2   4   1        101.02        136.56        13.24 o
   3   4   1       1113.05       1137.15        12.09 o
   4   4   1        124.18         95.56         3.37 o
   5   4   1          0.98         19.54         2.17 o
   6   4   1         60.79         43.69         2.48 o
   7   4   1         85.80         53.38         3.13 o
   8   4   1         28.26         33.67         2.07 o
   9   4   1        318.76        269.79         9.28 o
  10   4   1        259.18        234.97         9.62 o
  11   4   1       2839.19       2634.70        37.39 o
  12   4   1        432.92        410.48        11.60 o
  13   4   1        120.86        103.12         6.07 o
  14   4   1          2.13          5.32         2.89 o
  15   4   1          0.81          3.11         2.87 o
  16   4   1          0.74          3.86         2.82 o
  17   4   1        319.06        329.70        13.79 o
  18   4   1         32.04         27.90         6.10 o
  19   4   1        192.88        174.16        16.60 o
  20   4   1         22.83         11.03         6.54 o
  21   4   1         62.08         75.91         9.76 o
  22   4   1         95.48        109.25        14.99 o
  23   4   1         33.80         17.98         6.38 o
 -23   5   1         49.92         58.81        15.50 o
 -22   5   1          0.07         10.67         7.34 o
 -21   5   1         76.39         68.80        10.15 o
 -20   5   1        347.78        446.20        23.67 o
 -19   5   1          7.25          1.42         5.78 o
 -18   5   1         26.01          6.50         6.01 o
 -17   5   1         29.06         31.60         8.92 o
 -16   5   1          6.13         17.46         5.54 o
 -15   5   1         63.98         68.33         9.63 o
 -14   5   1          0.02          1.33         6.53 o
 -13   5   1         56.83         56.03         8.52 o
 -12   5   1         15.28         11.56         6.72 o
 -11   5   1        316.44        311.47         9.87 o
 -10   5   1        139.43        131.50         6.24 o
  -9   5   1       1021.93       1039.34        19.99 o
  -8   5   1          3.45          5.40         2.67 o
  -7   5   1         93.34        104.77         5.78 o
  -6   5   1        776.18        821.29        24.19 o
  -5   5   1       1005.09        958.35        13.56 o
  -4   5   1        816.18        754.82        21.77 o
  -3   5   1         67.33         58.68         5.21 o
  -2   5   1       2260.57       2464.29        43.38 o
  -1   5   1       2371.89       2459.87        38.93 o
   0   5   1        370.86        385.47        11.55 o
   1   5   1         43.93         45.61         3.47 o
   2   5   1         29.63         41.13         2.89 o
   3   5   1         70.05         54.75         3.20 o
   4   5   1        335.64        301.19         8.68 o
   5   5   1       2463.94       2443.86        25.00 o
   6   5   1        270.73        278.32        14.98 o
   7   5   1         14.48         11.26         1.86 o
   8   5   1        533.61        568.54         9.98 o
   9   5   1       1522.64       1459.87        21.39 o
  10   5   1        633.60        559.93        14.12 o
  11   5   1        180.75        156.56         7.70 o
  12   5   1         16.39         18.96         4.05 o
  13   5   1        542.73        527.09        17.51 o
  14   5   1        175.31        173.71        14.42 o
  15   5   1         10.47         17.61         4.27 o
  16   5   1         21.96         31.82        11.05 o
  17   5   1         14.99         18.57         4.93 o
  18   5   1        273.26        284.68        16.80 o
  19   5   1         12.73         14.90         6.73 o
  20   5   1          2.64         -5.52         6.55 o
  21   5   1          2.43          8.58         7.66 o
  22   5   1         12.37          6.67         6.08 o
 -22   6   1          3.10          2.45         8.85 o
 -21   6   1         29.22         30.75        14.87 o
 -20   6   1         16.80         27.39        10.09 o
 -19   6   1         23.86         29.28         7.57 o
 -18   6   1        102.08        100.13        17.80 o
 -17   6   1         24.51          7.15         8.16 o
 -16   6   1         34.56         24.55         7.15 o
 -15   6   1         48.91         43.50         9.15 o
 -14   6   1          0.07         19.17         7.50 o
 -13   6   1        156.99        149.00        14.28 o
 -12   6   1         53.04         44.61         8.73 o
 -11   6   1         39.54         39.37        13.21 o
 -10   6   1         44.19         57.12         8.92 o
  -9   6   1        357.57        327.29        14.10 o
  -8   6   1         51.95         42.38         4.38 o
  -7   6   1        367.93        360.93        12.34 o
  -6   6   1        274.17        239.79         9.97 o
  -5   6   1        608.11        590.82        15.71 o
  -4   6   1         42.97         30.51         5.56 o
  -3   6   1         13.80          6.10         3.22 o
  -2   6   1          6.20          7.64         3.67 o
  -1   6   1        597.73        508.54        14.79 o
   0   6   1         62.23         89.54         6.31 o
   1   6   1       1096.48       1075.52        18.33 o
   2   6   1       1086.95        992.75        17.17 o
   3   6   1         94.19         87.63         5.46 o
   4   6   1       1151.21       1111.27        15.71 o
   5   6   1         52.36         50.76         4.73 o
   6   6   1        529.87        518.73        12.72 o
   7   6   1        131.27        133.80         7.22 o
   8   6   1          3.06          8.32         3.99 o
   9   6   1        155.10        154.18        10.56 o
  10   6   1        170.85        161.53        10.48 o
  11   6   1        343.44        318.64        20.02 o
  12   6   1          9.31          3.24         5.24 o
  13   6   1          1.45         -2.95         6.67 o
  14   6   1         81.37         54.55         9.73 o
  15   6   1          6.82          8.91         5.81 o
  16   6   1         25.42         21.01         6.08 o
  17   6   1         19.33         11.59         6.72 o
  18   6   1         72.86         66.68        11.73 o
  19   6   1          2.01         17.49         8.88 o
  20   6   1         55.71         56.54        12.23 o
  21   6   1         18.53         34.77        14.52 o
 -19   7   1         17.50         28.06        13.18 o
 -18   7   1         42.14         42.53         8.57 o
 -17   7   1        125.79        139.38        14.40 o
 -16   7   1         47.22         60.38        12.62 o
 -15   7   1        210.14        229.50        15.93 o
 -14   7   1         19.66          8.46         4.39 o
 -13   7   1          2.99          9.12         4.93 o
 -12   7   1        100.11        118.28        13.75 o
 -11   7   1        427.06        443.35        24.76 o
 -10   7   1          0.42         11.47        11.30 o
  -9   7   1        490.42        464.51        25.02 o
  -8   7   1          2.03          1.00         3.26 o
  -7   7   1        297.06        288.49        16.73 o
  -6   7   1        139.75        115.55        13.41 o
  -5   7   1       1023.14        980.76        21.97 o
  -4   7   1        255.82        244.24        11.33 o
  -3   7   1        198.36        181.99         9.71 o
  -2   7   1        379.45        409.47        12.09 o
  -1   7   1        626.90        613.05        17.29 o
   0   7   1         24.38         33.66         5.87 o
   1   7   1        134.19        139.23         8.09 o
   2   7   1        101.61        109.50         7.89 o
   3   7   1        354.26        341.88        13.85 o
   4   7   1          3.73         21.51         7.00 o
   5   7   1       2271.79       2225.78        48.62 o
   6   7   1         61.37         88.28        10.28 o
   7   7   1         36.13         52.03         6.91 o
   8   7   1        404.33        394.25        23.44 o
   9   7   1        686.58        733.07        47.21 o
  10   7   1        569.56        517.30        31.22 o
  11   7   1        277.45        290.01        20.60 o
  12   7   1        302.67        286.12        20.61 o
  13   7   1        220.41        228.49        19.98 o
  14   7   1        136.16        145.06        15.40 o
  15   7   1          4.90          2.21         8.93 o
  16   7   1          0.05         -1.04         5.11 o
  17   7   1         43.73         58.56        11.82 o
  18   7   1         59.87         61.07        12.17 o
 -15   8   1          9.34          7.14         7.15 o
 -14   8   1          2.36         13.06         5.77 o
 -13   8   1         30.12         11.88         6.06 o
 -12   8   1         14.87         19.02         6.43 o
 -11   8   1         22.77         27.77         6.72 o
 -10   8   1          3.80          3.91         5.30 o
  -9   8   1          4.83          4.93         4.84 o
  -8   8   1        212.15        221.56        15.45 o
  -7   8   1        445.96        431.27        20.46 o
  -6   8   1        332.53        310.77        14.55 o
  -5   8   1        139.21        128.08         9.45 o
  -4   8   1        182.70        150.64        10.18 o
  -3   8   1        646.12        641.64        19.88 o
  -2   8   1        500.01        528.67        17.48 o
  -1   8   1         43.74         49.39         6.91 o
   0   8   1         76.23         65.48         9.83 o
   1   8   1        196.23        182.75         9.66 o
   2   8   1          1.82          2.21         3.76 o
   3   8   1          3.66         -0.75         4.10 o
   4   8   1          1.84         -4.72         4.72 o
   5   8   1          0.47         -3.25         4.96 o
   6   8   1         79.61         86.92        17.29 o
   7   8   1        251.10        254.10        27.11 o
   8   8   1         32.55         35.33        14.25 o
   9   8   1          0.53          5.36         6.12 o
  10   8   1          0.39         -3.41         5.64 o
  11   8   1         84.63         96.46        14.56 o
  12   8   1         29.99         24.50         8.61 o
  13   8   1         60.06         64.26        11.72 o
  14   8   1         15.09         17.74         9.65 o
  15   8   1         59.01         55.47        20.84 o
 -13   9   1         18.34         29.94        11.26 o
 -12   9   1        210.77        232.23        28.65 o
 -11   9   1        107.06        112.27        12.39 o
 -10   9   1          3.22         -4.04         5.28 o
  -9   9   1          1.08         -6.19         6.19 o
  -8   9   1          2.96         16.52         5.99 o
  -7   9   1        169.33        191.16        15.26 o
  -6   9   1          7.51         12.44         5.90 o
  -5   9   1        202.77        176.09        17.98 o
  -4   9   1          0.80         -0.94         5.42 o
  -3   9   1         15.19          6.44         4.85 o
  -2   9   1          5.21          3.52         5.11 o
  -1   9   1         83.16         54.26        10.22 o
   0   9   1         15.24         17.00         6.62 o
   1   9   1        267.63        287.58        17.60 o
   2   9   1         53.02         61.55        11.86 o
   3   9   1         61.93         57.10         8.26 o
   4   9   1          0.02          3.54         6.58 o
   5   9   1        142.89        154.96        13.30 o
   6   9   1         33.63         25.25         6.38 o
   7   9   1        121.31        165.30        14.13 o
   8   9   1          9.90         -0.90         4.95 o
   9   9   1          2.24         -0.18         6.08 o
  10   9   1          2.37          4.36         6.04 o
  11   9   1        130.69        123.95        13.39 o
  12   9   1        422.70        447.19        28.99 o
  13   9   1         65.32         63.27        16.44 o
  14   9   1         41.28         55.78        15.51 o
  -7  10   1        149.14        150.03        24.48 o
  -6  10   1          4.71        -10.72        10.72 o
  -5  10   1          0.18          4.34        15.36 o
  -4  10   1         50.52         52.38        10.85 o
  -3  10   1        373.48        408.15        27.95 o
  -2  10   1         93.33        121.60        14.77 o
  -1  10   1        110.67        135.38        11.74 o
   0  10   1          8.46         -6.74         6.74 o
   1  10   1        143.04        120.15        20.20 o
   2  10   1          0.32         -8.57         8.57 o
   3  10   1         81.23         71.32        12.73 o
   4  10   1         34.16         21.55         7.30 o
   5  10   1          8.60          7.96         6.64 o
 -27   0   2          2.16         -1.90         7.67 o
 -25   0   2         17.93         35.19        15.70 o
 -24   0   2        151.52        167.85        25.98 o
 -23   0   2          5.43         -6.73         8.36 o
 -22   0   2         11.98          3.85         9.33 o
 -21   0   2          0.41          2.29         5.53 o
 -20   0   2        248.28        249.41        17.62 o
 -19   0   2          5.91         -1.57         6.14 o
 -18   0   2         56.52         66.07         8.77 o
 -17   0   2          6.80          8.19         4.10 o
 -16   0   2          0.16          0.14         2.31 o
 -15   0   2          9.04         13.16         2.74 o
 -14   0   2       1903.96       2012.65        28.40 o
 -13   0   2        921.34        990.55        28.26 o
 -12   0   2        967.17       1094.77        15.37 o
 -11   0   2        597.49        573.05        10.79 o
 -10   0   2       5156.84       5027.72        46.59 o
  -9   0   2        929.66        954.35        12.75 o
  -8   0   2       1466.34       1653.60        21.86 o
  -7   0   2       4770.86       5022.97        30.12 o
  -6   0   2       1588.36       1672.32        18.55 o
  -5   0   2      51941.29      55954.35       446.48 o
  -4   0   2       5372.99       5543.51        39.39 o
  -3   0   2         37.92         80.75         3.55 o
   2   0   2        309.29        380.43         9.53 o
   3   0   2       2531.32       3111.08        20.26 o
   4   0   2          5.89          4.33         0.84 o
   5   0   2      15928.62      17566.19        78.74 o
   6   0   2       1082.34       1063.35         9.32 o
   7   0   2       5399.78       6085.69        26.87 o
   8   0   2        820.79        554.82         8.57 o
   9   0   2        535.59        493.78         8.71 o
  10   0   2        183.90        262.33         8.71 o
  11   0   2        324.27        326.00        10.64 o
  12   0   2        526.95        423.79        14.64 o
  13   0   2         66.59         71.57         6.56 o
  14   0   2         59.01         63.61         6.53 o
  15   0   2        972.40        926.16        24.23 o
  16   0   2        671.59        708.76        21.85 o
  17   0   2        150.97        149.67        18.79 o
  18   0   2        259.64        299.15        27.77 o
  19   0   2        121.08        120.83        18.94 o
  20   0   2        117.29        121.89        19.52 o
  21   0   2         61.03         56.20        18.13 o
  22   0   2        115.17        167.64        16.56 o
  23   0   2         72.25         86.51        18.10 o
  24   0   2        120.91        138.03        16.43 o
  25   0   2          1.82         -8.39         8.39 o
 -25   1   2          0.23         -0.55         7.71 o
 -24   1   2          2.92          9.13         5.57 o
 -23   1   2          4.25          3.99         6.00 o
 -22   1   2         40.78         44.64         7.57 o
 -21   1   2          1.25         -2.52         5.34 o
 -20   1   2         70.61         91.74         7.81 o
 -19   1   2          0.73          4.89         3.81 o
 -18   1   2          1.60          2.70         2.63 o
 -17   1   2          0.12         -2.29         2.37 o
 -16   1   2        103.12        101.25         5.45 o
 -15   1   2         28.47         43.19         7.22 o
 -14   1   2         76.22         74.60         6.06 o
 -13   1   2          2.81          2.77         2.27 o
 -12   1   2         31.00         18.13         2.53 o
 -11   1   2        702.07        662.26        11.00 o
 -10   1   2          0.28          5.60         3.79 o
  -9   1   2       1596.15       1537.80        12.50 o
  -8   1   2       3492.87       3333.05        20.78 o
  -7   1   2         37.29         35.75         1.57 o
  -6   1   2        295.24        286.82         3.99 o
  -5   1   2          7.75         16.73         1.29 o
  -4   1   2         32.42         57.74         1.87 o
  -3   1   2       6572.71       6345.85        53.81 o
  -2   1   2       7978.58       7757.35        65.12 o
  -1   1   2        458.72        500.01         7.67 o
   0   1   2       4753.27       4671.17        47.05 o
   1   1   2         14.11         14.38         1.35 o
   2   1   2         81.91         86.97         5.70 o
   3   1   2        624.48        587.63         8.23 o
   4   1   2        932.10        858.63        11.84 o
   5   1   2         77.54         91.62         2.56 o
   6   1   2       2790.50       2663.63        13.74 o
   7   1   2       2016.42       1907.02        20.05 o
   8   1   2          8.29          9.71         1.46 o
   9   1   2        233.82        267.75         6.98 o
  10   1   2          0.48         10.80         3.53 o
  11   1   2        218.84        200.03         9.31 o
  12   1   2         72.88         81.04         5.54 o
  13   1   2         11.73         25.86         4.31 o
  14   1   2        105.46        107.05         6.97 o
  15   1   2          0.74          0.11         2.66 o
  16   1   2          2.83          5.55         3.17 o
  17   1   2          0.90          8.42         3.38 o
  18   1   2          1.66         -3.98         6.22 o
  19   1   2          6.17          7.76         3.67 o
  20   1   2         38.85         37.76         6.59 o
  21   1   2         30.37         38.92         7.08 o
  22   1   2         15.03         19.93         6.08 o
  23   1   2          4.68         -0.64         6.74 o
  24   1   2         11.72         16.75        13.64 o
  25   1   2          0.01         -2.57         6.18 o
  26   1   2          4.90          1.71         9.03 o
 -26   2   2         35.38         40.47        13.18 o
 -25   2   2          1.83          2.46        15.88 o
 -24   2   2         14.73         12.72        18.85 o
 -23   2   2          5.74         10.05         6.93 o
 -22   2   2          0.04         -1.38         4.07 o
 -21   2   2         77.77         87.25         7.41 o
 -20   2   2         20.18         18.83         5.60 o
 -19   2   2         77.71         53.59         5.28 o
 -18   2   2        110.71        116.57         7.64 o
 -17   2   2         20.85         22.84         3.97 o
 -16   2   2        217.70        233.97        11.19 o
 -15   2   2        140.29        147.33         8.58 o
 -14   2   2        217.77        206.54         9.62 o
 -13   2   2        500.56        513.98        12.07 o
 -12   2   2          6.94         10.20         1.37 o
 -11   2   2         74.52         85.64         3.39 o
 -10   2   2       2278.12       2219.56        14.68 o
  -9   2   2          6.15          4.26         1.07 o
  -8   2   2        750.08        760.87         9.50 o
  -7   2   2        948.06       1041.79        10.33 o
  -6   2   2       1676.39       1628.90        12.02 o
  -5   2   2          0.30          6.17         0.82 o
  -4   2   2        581.40        580.82         7.55 o
  -3   2   2          7.66         25.21         2.45 o
  -2   2   2       5924.77       6359.88        46.51 o
  -1   2   2       2775.05       2955.17        73.49 o
   0   2   2      11133.94      12062.42        62.38 o
   1   2   2      10876.32      11680.95        98.87 o
   2   2   2       1112.47       1124.80        12.96 o
   3   2   2        985.72       1020.91         8.29 o
   4   2   2       3591.65       3387.86        27.66 o
   5   2   2        130.48        171.72         4.82 o
   6   2   2        749.38        853.35        12.37 o
   7   2   2       2059.91       2240.92        21.78 o
   8   2   2       1226.92       1036.39        21.40 o
   9   2   2         15.51         26.45         3.39 o
  10   2   2        153.03        211.70         7.42 o
  11   2   2         30.34         37.83         3.13 o
  12   2   2        559.39        495.65        13.26 o
  13   2   2         13.12         11.00         2.67 o
  14   2   2         14.38          5.90         3.19 o
  15   2   2         15.92         11.93         3.39 o
  16   2   2          8.07          5.74         2.38 o
  17   2   2        191.07        219.76        11.18 o
  18   2   2         38.53         53.11         6.21 o
  19   2   2         19.51         16.81         4.49 o
  20   2   2          0.01         -4.80         6.10 o
  21   2   2         17.30         23.25         6.14 o
  22   2   2          6.64         17.78         7.26 o
  23   2   2        157.74        146.70        12.87 o
  24   2   2          0.01         -1.17         5.41 o
  25   2   2         23.99         33.91         9.11 o
 -25   3   2         19.24          8.28         8.13 o
 -24   3   2          2.11         -1.66         5.44 o
 -23   3   2          2.95         10.30         6.67 o
 -22   3   2         67.32         73.07         8.39 o
 -21   3   2          1.00          3.65         5.22 o
 -20   3   2        546.30        561.01        20.54 o
 -19   3   2        235.30        227.16        11.89 o
 -18   3   2          0.45          5.41         3.64 o
 -17   3   2          0.40          0.79         5.81 o
 -16   3   2         56.95         60.08         5.51 o
 -15   3   2        837.49        802.00        19.74 o
 -14   3   2        497.80        474.11        11.67 o
 -13   3   2         63.95         60.16         5.22 o
 -12   3   2        928.79        858.50        13.25 o
 -11   3   2        340.65        334.25        11.26 o
 -10   3   2        120.52        112.54         4.31 o
  -9   3   2        878.52        852.97        16.64 o
  -8   3   2       3309.89       2965.90        33.20 o
  -7   3   2        929.46        972.47        14.81 o
  -6   3   2        397.24        372.59         8.71 o
  -5   3   2        177.12        179.06         9.86 o
  -4   3   2       3159.71       3036.30        54.00 o
  -3   3   2         91.30        107.91         6.11 o
  -2   3   2        257.82        429.21        14.68 o
  -1   3   2          9.93          5.00         1.59 o
   0   3   2        242.25        341.23         5.91 o
   1   3   2        201.09        216.98         4.33 o
   2   3   2       4264.36       3867.98        38.01 o
   3   3   2       1013.59       1046.77         9.20 o
   4   3   2        768.11        859.39         8.91 o
   5   3   2       1170.18       1038.38        22.01 o
   6   3   2      13193.29      12674.66        47.87 o
   7   3   2       1198.31        962.71        22.45 o
   8   3   2        631.49        609.49        11.11 o
   9   3   2       1111.25       1121.65        17.08 o
  10   3   2        381.89        295.53         8.55 o
  11   3   2        501.04        416.97        22.16 o
  12   3   2         38.98         31.60         2.47 o
  13   3   2        265.22        269.04        10.82 o
  14   3   2        198.45        208.74         9.99 o
  15   3   2         18.81         40.18         5.62 o
  16   3   2         62.83         54.62         5.72 o
  17   3   2        175.97        153.49        11.12 o
  18   3   2         67.89         70.80         7.95 o
  19   3   2         49.94         42.22         5.69 o
  20   3   2         91.61        132.36        10.05 o
  21   3   2         77.98         72.63         9.14 o
  22   3   2         89.07         94.22        13.52 o
  23   3   2          0.07          8.48         7.63 o
  24   3   2          4.89         23.53         7.64 o
 -24   4   2         21.84         37.22        14.73 o
 -23   4   2         21.87         28.99         6.48 o
 -22   4   2         11.13         20.43         5.68 o
 -21   4   2        102.04         90.66        10.66 o
 -20   4   2        243.10        265.81        17.44 o
 -19   4   2         47.90         58.02        11.82 o
 -18   4   2          6.69          7.09         8.89 o
 -17   4   2         56.68         71.18         9.90 o
 -16   4   2         11.68         14.86         7.72 o
 -15   4   2          1.01          4.09         2.45 o
 -14   4   2         27.39         37.57         4.86 o
 -13   4   2        415.65        377.75        15.65 o
 -12   4   2        132.92        132.69         7.53 o
 -11   4   2        147.27        150.36         7.50 o
 -10   4   2          8.34         13.00         3.74 o
  -9   4   2         98.61         90.56         4.32 o
  -8   4   2         16.63         25.19         5.06 o
  -7   4   2          2.12          1.01         1.08 o
  -6   4   2         65.19         38.29         3.11 o
  -5   4   2        517.85        540.71        11.17 o
  -4   4   2          1.07          5.10         1.66 o
  -3   4   2       1073.20       1214.66        19.36 o
  -2   4   2        347.92        449.98        18.05 o
  -1   4   2         66.28         50.17         2.31 o
   0   4   2          7.10         -0.19         1.31 o
   1   4   2        589.01        840.80        11.53 o
   2   4   2        417.24        466.61         9.18 o
   3   4   2        559.97        609.87         8.16 o
   4   4   2        139.13        123.68         3.74 o
   5   4   2        612.31        649.74         9.82 o
   6   4   2        228.66        211.63         5.86 o
   7   4   2       2160.74       2254.94        24.46 o
   8   4   2        243.35        243.74         6.47 o
   9   4   2        277.58        267.68         6.46 o
  10   4   2        260.31        258.09        11.59 o
  11   4   2        141.11        131.30         8.63 o
  12   4   2         45.43         57.97         7.23 o
  13   4   2          9.65          6.74         3.31 o
  14   4   2         19.11         21.37         3.83 o
  15   4   2          1.87          0.46         3.25 o
  16   4   2          0.39          4.03         3.84 o
  17   4   2        260.69        269.18        12.64 o
  18   4   2        155.89        164.38        12.68 o
  19   4   2         21.90         36.93         8.99 o
  20   4   2         78.50         91.13        13.15 o
  21   4   2          4.69         -0.74         4.72 o
  22   4   2          7.44         23.74         9.46 o
  23   4   2         29.49         24.08        10.55 o
 -23   5   2         11.50          4.49         7.50 o
 -22   5   2          3.54          8.26         8.52 o
 -21   5   2         31.89         47.60         9.00 o
 -20   5   2         54.32         64.35        10.21 o
 -19   5   2         29.09         26.92         7.71 o
 -18   5   2        165.54        168.98        14.38 o
 -17   5   2         22.07         11.24         6.61 o
 -16   5   2        137.33        126.35        10.71 o
 -15   5   2         14.78         14.41         5.66 o
 -14   5   2         30.12         27.29         6.47 o
 -13   5   2          8.99         16.11         5.77 o
 -12   5   2         80.41         50.12         7.66 o
 -11   5   2         14.61         24.25         4.50 o
 -10   5   2        140.25        134.33         8.65 o
  -9   5   2         20.36         17.08         3.91 o
  -8   5   2        903.33        867.13        16.93 o
  -7   5   2         34.74         37.69         4.18 o
  -6   5   2         70.36         56.08         3.52 o
  -5   5   2         15.29         18.49         2.49 o
  -4   5   2        628.42        541.62        14.73 o
  -3   5   2          6.41         10.02         2.80 o
  -2   5   2        156.69        130.56         8.30 o
  -1   5   2        446.04        446.79        12.46 o
   0   5   2          9.02         15.18         2.61 o
   1   5   2        935.51        884.37        13.78 o
   2   5   2        903.03        813.62        12.17 o
   3   5   2        131.33        141.31         5.18 o
   4   5   2        484.91        388.63         7.67 o
   5   5   2       1878.34       1755.64        37.72 o
   6   5   2        897.89        777.28        15.35 o
   7   5   2         76.89         72.39         4.75 o
   8   5   2        312.72        276.98         8.99 o
   9   5   2         85.74         74.59         6.22 o
  10   5   2         16.42         20.88         3.91 o
  11   5   2        323.23        285.60        10.75 o
  12   5   2        348.85        338.34        11.73 o
  13   5   2        317.87        316.04        14.55 o
  14   5   2         79.90         68.41        10.18 o
  15   5   2          8.00          4.96         6.81 o
  16   5   2          0.07          3.08         4.36 o
  17   5   2          9.54          6.04         4.29 o
  18   5   2          0.08          7.92         6.93 o
  19   5   2         34.69         25.90         8.15 o
  20   5   2         34.30         46.09        10.13 o
  21   5   2          2.35         -6.40         6.82 o
  22   5   2         16.17         10.14         8.53 o
 -22   6   2          5.48          5.17         9.21 o
 -21   6   2          0.33         15.11        10.96 o
 -20   6   2        227.79        214.82        17.22 o
 -19   6   2         24.70         22.28         6.93 o
 -18   6   2          2.54          2.54         5.94 o
 -17   6   2          5.82         -4.05         5.97 o
 -16   6   2         95.68         78.51         8.92 o
 -15   6   2          1.62          3.33         4.26 o
 -14   6   2        543.61        563.47        26.37 o
 -13   6   2         85.31         83.47        10.71 o
 -12   6   2         62.85         53.90         8.86 o
 -11   6   2        432.40        413.62        21.83 o
 -10   6   2         70.23         88.47         9.47 o
  -9   6   2        719.68        679.78        20.42 o
  -8   6   2         51.83         48.18         4.70 o
  -7   6   2        112.08        117.51         7.77 o
  -6   6   2       1656.99       1599.39        25.58 o
  -5   6   2         11.33         18.54         4.16 o
  -4   6   2          0.24         -2.86         2.86 o
  -3   6   2         35.65         31.84         4.03 o
  -2   6   2        129.30        132.32         7.69 o
  -1   6   2        492.78        458.02        15.76 o
   0   6   2       2377.03       2317.40        30.65 o
   1   6   2         25.20         57.01        15.63 o
   2   6   2        240.65        240.19         8.98 o
   3   6   2        769.43        818.23        14.53 o
   4   6   2          3.98          7.68         3.71 o
   5   6   2        455.43        424.13        12.69 o
   6   6   2        251.87        257.30         9.96 o
   7   6   2        187.56        201.60         8.83 o
   8   6   2       2010.07       1962.76        26.36 o
   9   6   2         33.75         43.84         6.29 o
  10   6   2          1.21          2.78         2.88 o
  11   6   2        341.03        336.79        20.55 o
  12   6   2         71.63         88.09        11.13 o
  13   6   2        106.94         93.93        12.08 o
  14   6   2        264.23        254.69        33.08 o
  15   6   2         58.39         57.64         9.70 o
  16   6   2          9.42          3.87         4.44 o
  17   6   2        157.25        145.87        12.64 o
  18   6   2        262.26        270.80        24.53 o
  19   6   2          9.27          1.52        15.07 o
  20   6   2         95.02         97.41        14.53 o
  21   6   2          4.15          5.37         9.42 o
 -19   7   2          0.66          0.67         8.50 o
 -18   7   2         29.59         35.97         9.11 o
 -17   7   2          1.16          3.16        14.24 o
 -16   7   2          3.62          2.22         8.50 o
 -15   7   2        106.92         84.62        10.38 o
 -14   7   2         10.08         10.95         5.24 o
 -13   7   2         21.89         26.27         6.13 o
 -12   7   2        447.50        465.52        21.30 o
 -11   7   2        145.35        145.13        12.74 o
 -10   7   2        100.35        100.88        10.54 o
  -9   7   2        111.64        104.15        10.34 o
  -8   7   2        112.71        125.82         8.87 o
  -7   7   2        127.98        107.66         8.06 o
  -6   7   2         97.16         65.11         5.38 o
  -5   7   2         44.36         43.78         4.77 o
  -4   7   2         44.24         50.02         5.58 o
  -3   7   2         39.34         26.86         4.18 o
  -2   7   2         10.65          7.71         3.12 o
  -1   7   2          7.76          8.24         2.98 o
   0   7   2          3.83          0.04         2.84 o
   1   7   2        175.56        161.91         8.20 o
   2   7   2         13.59          5.10         4.98 o
   3   7   2        344.29        341.75        14.42 o
   4   7   2        237.08        192.18        11.17 o
   5   7   2         72.61         83.39         8.01 o
   6   7   2        131.69        135.26        10.19 o
   7   7   2          8.60         10.37         5.63 o
   8   7   2         27.95         30.55         8.47 o
   9   7   2        334.46        323.52        23.74 o
  10   7   2        491.92        462.01        26.22 o
  11   7   2          0.50          0.57         6.60 o
  12   7   2         14.57         11.78         6.74 o
  13   7   2         34.60         32.19         8.47 o
  14   7   2          6.29         -0.08        13.70 o
  15   7   2          0.84         -2.00         6.08 o
  16   7   2          0.45          1.29         6.95 o
  17   7   2          4.61         11.38         7.92 o
  18   7   2          9.56         -4.15         7.18 o
 -15   8   2          1.55          3.34         6.13 o
 -14   8   2         29.09         24.62        13.95 o
 -13   8   2         66.80         75.27         9.98 o
 -12   8   2          2.70          7.67         5.39 o
 -11   8   2         18.13          8.21         5.19 o
 -10   8   2        108.96        113.13        11.09 o
  -9   8   2          0.62          2.69         4.50 o
  -8   8   2         94.36         99.31        11.20 o
  -7   8   2         48.60         53.08         6.58 o
  -6   8   2        125.81        128.42         9.64 o
  -5   8   2         54.90         59.82         6.46 o
  -4   8   2        142.06        155.35        10.39 o
  -3   8   2         17.52         23.58         4.99 o
  -2   8   2        165.29        172.06        10.31 o
  -1   8   2         18.04         10.70         4.70 o
   0   8   2         72.09         61.17         6.22 o
   1   8   2         20.56         24.45         7.86 o
   2   8   2         92.00        104.26         8.72 o
   3   8   2         86.04         77.05         7.69 o
   4   8   2         28.32         40.61         5.96 o
   5   8   2         12.81          4.73         3.80 o
   6   8   2         17.59         20.59         7.45 o
   7   8   2         14.27         13.28        15.82 o
   8   8   2        107.69         93.76        12.95 o
   9   8   2         46.19         39.82         9.56 o
  10   8   2         27.14         30.14         9.38 o
  11   8   2         80.38         85.15        13.18 o
  12   8   2        120.37        140.19        25.08 o
  13   8   2         98.36         95.17        13.80 o
  14   8   2        125.79        127.33        16.28 o
  15   8   2         26.37          7.00         6.33 o
 -13   9   2          1.14         28.58        14.58 o
 -12   9   2        322.59        329.00        33.74 o
 -11   9   2         74.29         67.93         9.87 o
 -10   9   2         47.80         46.83         8.29 o
  -9   9   2         43.72         36.22         8.02 o
  -8   9   2        562.55        560.72        25.19 o
  -7   9   2        157.43        164.49        13.91 o
  -6   9   2         67.60         77.69         9.78 o
  -5   9   2         96.23        104.99        10.85 o
  -4   9   2         65.26         53.20         8.62 o
  -3   9   2          2.79         -1.21         8.54 o
  -2   9   2         10.15          0.94         4.63 o
  -1   9   2          6.57          0.27         5.16 o
   0   9   2         56.91         45.71         7.88 o
   1   9   2         10.69         17.37         5.98 o
   2   9   2        566.53        557.98        25.53 o
   3   9   2        147.36        161.24        15.01 o
   4   9   2         25.21         21.55         7.05 o
   5   9   2         57.12         44.01         9.41 o
   6   9   2        266.37        285.20        22.53 o
   7   9   2        108.52        112.95        15.14 o
   8   9   2          0.29         -5.98         6.63 o
   9   9   2         33.73         18.15        14.44 o
  10   9   2        180.91        193.37        19.74 o
  11   9   2         67.13         81.58        18.99 o
  12   9   2         73.95        112.20        21.26 o
  13   9   2         37.80         61.92        15.76 o
  -8  10   2         35.19         40.32        14.60 o
  -7  10   2         23.72          2.95         7.90 o
  -6  10   2         95.70         87.82        13.44 o
  -5  10   2         48.75         37.78         9.30 o
  -4  10   2         16.21         27.06         9.32 o
  -3  10   2          6.30          0.22         4.43 o
  -2  10   2          9.68          2.33         5.16 o
  -1  10   2          3.14         -0.31         6.34 o
   0  10   2         28.63         10.15         5.61 o
   1  10   2         10.85          1.23         4.47 o
   2  10   2         25.31         20.66         6.43 o
   3  10   2        145.05        151.77        17.72 o
   4  10   2        141.85        142.55        24.19 o
 -25   1   3          2.03          9.73         6.22 o
 -24   1   3         14.79          0.54         4.48 o
 -23   1   3        235.86        237.90        16.25 o
 -22   1   3         23.86         20.03         9.30 o
 -21   1   3         81.01         76.78         9.00 o
 -20   1   3          3.82         14.44         3.71 o
 -19   1   3        334.09        376.84        14.57 o
 -18   1   3          9.56          6.65         3.11 o
 -17   1   3          2.02          2.04         4.49 o
 -16   1   3          6.15         19.17         2.77 o
 -15   1   3       3017.14       2887.53        41.28 o
 -14   1   3       2266.65       2281.22        19.42 o
 -13   1   3       1814.19       1922.50        14.21 o
 -12   1   3        126.82        150.88         4.53 o
 -11   1   3        943.65        900.92        10.36 o
 -10   1   3        332.14        302.62         5.20 o
  -9   1   3       1572.62       1560.65        18.48 o
  -8   1   3        296.18        298.52         4.34 o
  -7   1   3       3356.27       3502.81        35.96 o
  -6   1   3       1971.22       2139.52        23.44 o
  -4   1   3      11057.37      11744.95        72.64 o
  -3   1   3       4792.52       5535.63        62.49 o
  -2   1   3       9237.00       9681.06        39.90 o
  -1   1   3          1.16          7.27         1.00 o
   0   1   3      17103.88      18316.17        72.42 o
   1   1   3       6136.91       7196.05        64.51 o
   2   1   3       2950.40       2979.95        33.76 o
   3   1   3      23187.19      26168.74       115.05 o
   4   1   3        710.99        731.14         6.32 o
   5   1   3         46.86         53.35         1.83 o
   6   1   3       1493.91       1584.16        10.37 o
   7   1   3       2599.22       2321.23        13.33 o
   8   1   3        226.22        194.27         4.13 o
   9   1   3        147.94        123.37         3.75 o
  10   1   3        477.47        518.51        11.26 o
  11   1   3         43.65         38.51         3.63 o
  12   1   3        168.02        188.51         7.43 o
  13   1   3        783.21        847.04        16.16 o
  14   1   3         67.92         60.36         4.89 o
  15   1   3        632.17        607.57        14.74 o
  16   1   3       1747.89       1618.84        24.84 o
  17   1   3        104.37        121.77         8.07 o
  18   1   3         26.09         34.80         5.76 o
  19   1   3         38.56         23.21         5.54 o
  20   1   3          1.58         -0.73         4.82 o
  21   1   3         58.38         63.94         8.82 o
  22   1   3          0.79          3.40         5.81 o
  23   1   3         55.49         52.40         9.95 o
  24   1   3         61.16         69.47         9.90 o
  25   1   3         50.32         42.18         9.43 o
 -26   2   3          0.43          7.77         7.29 o
 -25   2   3         46.61         45.15         9.68 o
 -24   2   3          9.85          7.96         6.08 o
 -23   2   3        105.49        100.52        13.82 o
 -22   2   3         12.10         11.34         3.80 o
 -21   2   3          1.22         -2.23         3.87 o
 -20   2   3         12.25          9.85         3.20 o
 -19   2   3          1.66         -1.74         3.35 o
 -18   2   3         26.75         19.86         3.66 o
 -17   2   3        855.85        879.95        18.30 o
 -16   2   3          6.89         11.03         3.57 o
 -15   2   3         77.55         85.15         6.31 o
 -14   2   3         59.81         53.89         4.81 o
 -13   2   3         51.96         47.82         3.22 o
 -12   2   3         37.76         53.07         2.80 o
 -11   2   3        213.41        248.57         5.95 o
 -10   2   3          6.50          8.00         2.80 o
  -9   2   3        812.55        699.63         9.44 o
  -8   2   3        506.15        526.90         8.92 o
  -7   2   3       3368.04       3231.38        39.56 o
  -6   2   3       1221.60       1103.68        15.47 o
  -5   2   3        237.20        211.67         5.04 o
  -4   2   3       1906.17       1950.99        18.44 o
  -3   2   3       5701.53       5539.84        52.89 o
  -2   2   3       9385.25       9583.65        56.83 o
  -1   2   3       1202.65       1329.05        17.14 o
   0   2   3       6151.69       6267.71        30.62 o
   1   2   3      10227.42      10179.41        75.34 o
   2   2   3       5101.42       5018.75        25.03 o
   3   2   3        106.35         66.96         2.18 o
   4   2   3        949.23        915.84         6.72 o
   5   2   3        936.53        706.34        13.51 o
   6   2   3        914.80        855.04        11.29 o
   7   2   3       1974.08       2085.57        19.69 o
   8   2   3          0.19          1.73         0.94 o
   9   2   3       1432.79       1316.82        20.61 o
  10   2   3          2.37          2.78         2.64 o
  11   2   3        315.99        295.00         7.90 o
  12   2   3         57.48         43.62         4.61 o
  13   2   3          4.94          6.23         3.32 o
  14   2   3          4.35          8.32         4.27 o
  15   2   3         29.67         37.26         6.03 o
  16   2   3          3.85          1.15         4.00 o
  17   2   3         60.93         67.97         6.76 o
  18   2   3         18.32         26.88         4.86 o
  19   2   3        494.51        506.06        21.19 o
  20   2   3         10.64          1.91         5.25 o
  21   2   3          0.02          8.93         6.43 o
  22   2   3          3.45          4.68         6.40 o
  23   2   3         24.72         13.77        17.85 o
  24   2   3         24.50         32.20         7.28 o
  25   2   3         16.13         32.19        13.03 o
 -25   3   3         19.11         17.02        11.36 o
 -24   3   3         30.96         21.03         6.59 o
 -23   3   3         24.73         25.47         6.49 o
 -22   3   3          1.25         12.90         4.89 o
 -21   3   3        132.33        158.39        11.58 o
 -20   3   3        249.91        271.89        14.56 o
 -19   3   3         63.22         77.19         9.09 o
 -18   3   3        334.48        317.15        13.68 o
 -17   3   3        226.59        227.67        11.14 o
 -16   3   3        196.98        203.34         8.68 o
 -15   3   3        776.62        748.02        21.88 o
 -14   3   3        129.36        130.71         9.52 o
 -13   3   3         96.65        122.64         6.75 o
 -12   3   3         12.24         25.13         3.76 o
 -11   3   3          3.66          5.27         2.89 o
 -10   3   3         77.21         73.30         4.71 o
  -9   3   3          3.10          5.74         1.88 o
  -8   3   3        418.16        462.47        11.66 o
  -7   3   3        349.90        445.76         8.36 o
  -6   3   3         11.02         18.79         3.18 o
  -5   3   3        691.75        803.34        15.15 o
  -4   3   3          0.01          9.68         2.99 o
  -3   3   3        531.49        530.01         9.47 o
  -2   3   3         39.60         27.36         3.75 o
  -1   3   3       1932.94       2225.40        25.15 o
   0   3   3       2971.51       3240.41        26.25 o
   1   3   3         24.43         38.14         2.98 o
   2   3   3       2047.43       2059.87        15.41 o
   3   3   3        558.03        690.36         8.40 o
   4   3   3        355.14        363.46         5.97 o
   5   3   3        196.19        191.25         7.43 o
   6   3   3         55.72         85.32         7.84 o
   7   3   3        237.25        236.33        10.99 o
   8   3   3         79.26         92.36         4.80 o
   9   3   3        545.18        605.55        11.13 o
  10   3   3         64.40         58.20         4.05 o
  11   3   3          8.71          7.85         1.05 o
  12   3   3          7.31          4.81         1.65 o
  13   3   3         80.37         93.02         6.53 o
  14   3   3        131.89        156.12         8.89 o
  15   3   3          0.42         21.68         4.89 o
  16   3   3          2.89          9.11         3.28 o
  17   3   3        281.93        295.04        15.17 o
  18   3   3         31.46         27.78         4.78 o
  19   3   3          7.04          6.40         3.87 o
  20   3   3         48.64         54.89         8.20 o
  21   3   3         26.08         24.09         6.09 o
  22   3   3         49.43         77.06        13.23 o
  23   3   3         38.39         57.95        12.13 o
  24   3   3         29.92         16.38        11.98 o
 -24   4   3         21.48         13.87         9.84 o
 -23   4   3        207.75        201.09        14.13 o
 -22   4   3        122.51        109.19        10.37 o
 -21   4   3         10.35          6.77         8.26 o
 -20   4   3        109.41        116.17        11.85 o
 -19   4   3          5.49          8.19         4.98 o
 -18   4   3         11.28         12.45         5.40 o
 -17   4   3        538.91        545.43        22.84 o
 -16   4   3        256.12        196.69        10.92 o
 -15   4   3        363.30        355.39        13.77 o
 -14   4   3        239.50        200.95         8.84 o
 -13   4   3        747.33        672.44        16.31 o
 -12   4   3         74.52         82.33         5.66 o
 -11   4   3        129.59        112.79         6.05 o
 -10   4   3          0.51          3.51         1.66 o
  -9   4   3       2232.44       2042.28        62.38 o
  -8   4   3        244.06        250.98        13.60 o
  -7   4   3        724.98        572.90        32.61 o
  -6   4   3        158.37        184.50        11.30 o
  -5   4   3         56.01         29.40         6.02 o
  -4   4   3        820.84        866.44        19.94 o
  -3   4   3       4798.44       4865.39        45.36 o
  -2   4   3       2011.87       2197.44        19.19 o
  -1   4   3        190.10        181.65         6.20 o
   0   4   3       2130.61       2360.66        22.11 o
   1   4   3       3367.75       3432.11        29.74 o
   2   4   3       1064.54       1060.94        12.40 o
   3   4   3        287.88        232.59         5.80 o
   4   4   3        137.68        115.48         3.98 o
   5   4   3        418.26        366.74         7.87 o
   6   4   3        849.15        746.35        13.03 o
   7   4   3        290.81        267.76         7.93 o
   8   4   3        545.61        555.63        10.26 o
   9   4   3        455.76        430.00        13.20 o
  10   4   3         74.74         80.95         6.41 o
  11   4   3        711.51        724.97        19.91 o
  12   4   3          1.01          1.65         3.42 o
  13   4   3         13.97         12.58         4.83 o
  14   4   3          2.02         -3.42         3.42 o
  15   4   3        223.17        241.33        11.58 o
  16   4   3        329.78        298.98        13.23 o
  17   4   3        116.31        128.52         9.17 o
  18   4   3        486.13        432.76        16.61 o
  19   4   3        255.76        280.03        20.91 o
  20   4   3         24.68         19.07         6.15 o
  21   4   3          5.15          0.39         6.58 o
  22   4   3          9.85         10.60         8.30 o
  23   4   3          0.18         10.69         6.53 o
 -24   5   3         59.80         70.36        17.72 o
 -23   5   3         85.61        100.46        20.92 o
 -22   5   3         17.51         24.46         7.07 o
 -21   5   3          7.50         21.48         7.49 o
 -20   5   3         84.59        105.10        12.37 o
 -19   5   3         69.10        100.14        11.27 o
 -18   5   3         41.75         40.11         7.86 o
 -17   5   3          2.00         -3.62         5.44 o
 -16   5   3        229.98        227.15        12.10 o
 -15   5   3        157.72        161.29        11.54 o
 -14   5   3        219.45        229.17        13.41 o
 -13   5   3        353.82        339.64        15.82 o
 -12   5   3        206.99        198.98        10.21 o
 -11   5   3       1898.40       1862.43        30.70 o
 -10   5   3        464.93        481.58        15.74 o
  -9   5   3          0.12          0.35         3.48 o
  -8   5   3        257.67        257.62        11.65 o
  -7   5   3        644.97        721.79        19.31 o
  -6   5   3        356.69        375.04        13.32 o
  -5   5   3        651.17        618.79        17.50 o
  -4   5   3         35.82         37.87         3.53 o
  -3   5   3        451.67        393.42         6.90 o
  -2   5   3       1297.63       1256.94        29.19 o
  -1   5   3        291.87        352.85         8.17 o
   0   5   3       2258.13       2283.45        21.03 o
   1   5   3         41.14         58.43         8.85 o
   2   5   3        142.45        137.80         5.79 o
   3   5   3       2574.20       2534.76        23.11 o
   4   5   3        959.17        985.21        13.73 o
   5   5   3       1016.61       1075.69        18.05 o
   6   5   3        121.44        114.56         6.04 o
   7   5   3         44.16         53.12         4.29 o
   8   5   3        154.99        140.25         5.75 o
   9   5   3        453.41        458.63        12.58 o
  10   5   3        275.29        271.82         9.86 o
  11   5   3         16.33         19.34         3.73 o
  12   5   3          1.47          8.82         3.53 o
  13   5   3        113.48        112.88         9.02 o
  14   5   3         86.86         99.89         8.81 o
  15   5   3          0.86         -5.13         5.13 o
  16   5   3         14.95         17.03         5.05 o
  17   5   3         28.29         40.21         6.82 o
  18   5   3        183.77        195.63        14.18 o
  19   5   3        137.70        126.84        12.06 o
  20   5   3         37.70         35.53        11.33 o
  21   5   3         29.94         44.03        14.30 o
 -22   6   3          1.51         26.27        13.91 o
 -21   6   3          3.30          8.12         8.45 o
 -20   6   3          0.28         14.08         6.80 o
 -19   6   3         10.56          6.45         5.65 o
 -18   6   3         16.14         21.65         6.83 o
 -17   6   3         49.08         34.71         8.43 o
 -16   6   3          0.04          0.40         5.76 o
 -15   6   3        217.68        244.15        14.95 o
 -14   6   3         53.63         71.63         9.24 o
 -13   6   3        301.21        276.48        15.63 o
 -12   6   3        301.43        282.13        15.58 o
 -11   6   3         22.01         19.49         5.43 o
 -10   6   3         22.90         22.00         3.95 o
  -9   6   3        181.20        149.55         7.50 o
  -8   6   3        103.10         95.02         6.05 o
  -7   6   3         13.13          7.85         3.69 o
  -6   6   3          1.11          6.65         3.11 o
  -5   6   3        438.96        441.28        14.06 o
  -4   6   3         52.86         45.24         5.08 o
  -3   6   3        301.40        293.58        11.41 o
  -2   6   3        291.79        269.96        12.01 o
  -1   6   3         39.25         50.67         5.78 o
   0   6   3          6.03          4.29         3.29 o
   1   6   3        237.33        231.75         8.22 o
   2   6   3          0.89          1.99         2.21 o
   3   6   3         80.71         73.13         4.81 o
   4   6   3       1376.41       1235.80        21.77 o
   5   6   3         71.06         77.97         6.25 o
   6   6   3        135.46         99.74         6.45 o
   7   6   3        307.63        257.01         9.94 o
   8   6   3          6.50         19.54         4.83 o
   9   6   3         10.44          4.83         3.53 o
  10   6   3        304.61        262.67        13.76 o
  11   6   3        134.03        122.77        13.44 o
  12   6   3          0.33          3.05         9.79 o
  13   6   3         15.91         10.48         5.81 o
  14   6   3        131.14        121.64        14.31 o
  15   6   3         21.79         24.34         7.61 o
  16   6   3          2.70         -2.60         4.77 o
  17   6   3         86.37         86.92        10.43 o
  18   6   3         54.68         64.92         9.61 o
  19   6   3         10.15         17.05         8.40 o
  20   6   3         83.37         56.31        12.11 o
  21   6   3          6.71        -10.03        10.03 o
 -19   7   3         71.97         68.76        18.86 o
 -18   7   3         55.47         39.90        10.83 o
 -17   7   3         53.85         55.76        11.78 o
 -16   7   3         79.60         49.18        15.74 o
 -15   7   3        109.25        120.26        15.57 o
 -14   7   3         39.59         33.80        10.55 o
 -13   7   3        184.44        198.22        14.26 o
 -12   7   3         10.32         22.06         6.63 o
 -11   7   3       1135.92       1053.82        39.20 o
 -10   7   3         58.22         53.50         7.98 o
  -9   7   3        108.42        115.70         8.57 o
  -8   7   3        150.29        141.74         9.38 o
  -7   7   3        276.26        297.88        11.31 o
  -6   7   3         62.15         55.69         6.28 o
  -5   7   3        486.13        435.00        13.63 o
  -4   7   3         63.53         51.86         5.78 o
  -3   7   3        357.77        342.63        13.39 o
  -2   7   3        227.34        219.14        10.80 o
  -1   7   3        838.63        843.91        20.50 o
   0   7   3        472.37        457.57        13.76 o
   1   7   3          3.64         14.00         3.25 o
   2   7   3         99.15        100.30         8.58 o
   3   7   3       2710.17       2555.45        48.60 o
   4   7   3        540.45        540.71        17.79 o
   5   7   3        602.58        558.26        17.91 o
   6   7   3         42.92         46.38         5.24 o
   7   7   3         23.06         14.69         4.33 o
   8   7   3        110.15         87.49         7.88 o
   9   7   3        285.32        303.57        16.27 o
  10   7   3        396.39        357.00        23.19 o
  11   7   3         78.67         87.85        20.99 o
  12   7   3        134.12        167.74        16.60 o
  13   7   3        108.23        129.99        14.61 o
  14   7   3        128.97        155.34        16.37 o
  15   7   3         13.56         17.82        11.66 o
  16   7   3          5.67          2.99         5.42 o
  17   7   3         19.13         25.74         6.52 o
  18   7   3         52.01         41.26        14.52 o
 -16   8   3         41.40         37.66        14.14 o
 -15   8   3          4.33          1.08         6.74 o
 -14   8   3        113.53         97.18        20.62 o
 -13   8   3         60.72         72.82         9.71 o
 -12   8   3         17.00         18.67         5.78 o
 -11   8   3          9.80         17.75         5.68 o
 -10   8   3          1.83         -1.28         6.09 o
  -9   8   3          7.64          5.01         5.80 o
  -8   8   3          3.17         -0.97         4.34 o
  -7   8   3         22.11         19.89         4.60 o
  -6   8   3        200.76        206.81        11.90 o
  -5   8   3         36.47         36.67         5.46 o
  -4   8   3        100.17        103.55         8.39 o
  -3   8   3        740.76        683.84        20.16 o
  -2   8   3        383.96        317.39        19.90 o
  -1   8   3         84.25         75.55         7.53 o
   0   8   3         70.20         69.75         7.07 o
   1   8   3        476.19        434.14        18.82 o
   2   8   3        206.42        177.49        11.19 o
   3   8   3         95.15         91.33         8.33 o
   4   8   3        533.19        503.05        18.48 o
   5   8   3        523.40        494.64        22.50 o
   6   8   3        279.15        265.04        17.09 o
   7   8   3         20.96         19.02         7.51 o
   8   8   3         42.60         48.44         9.86 o
   9   8   3         34.92         19.36         9.09 o
  10   8   3         43.07         42.84         9.80 o
  11   8   3          0.04          5.31         5.93 o
  12   8   3          1.29         19.02         9.97 o
  13   8   3          0.00         10.71         7.25 o
  14   8   3          1.55         -1.28         5.69 o
  15   8   3        106.63        114.30        20.20 o
  16   8   3        131.83        126.16        21.25 o
 -13   9   3        142.45        163.47        26.80 o
 -12   9   3         19.54         31.05         9.41 o
 -11   9   3          1.97         11.43         5.66 o
 -10   9   3         15.67         25.99         7.69 o
  -9   9   3         18.19         31.37         7.47 o
  -8   9   3          4.89         22.51         7.13 o
  -7   9   3        173.12        153.29        13.38 o
  -6   9   3         25.62         25.84         7.89 o
  -5   9   3         79.75         70.85         8.68 o
  -4   9   3          1.49         -6.18         6.18 o
  -3   9   3        123.73        121.27         9.98 o
  -2   9   3         40.95         36.07         6.00 o
  -1   9   3         46.01         29.80         5.35 o
   0   9   3          2.32         10.51         7.04 o
   1   9   3        315.84        307.83        15.84 o
   2   9   3         13.89         25.99         5.94 o
   3   9   3         69.60         60.65         8.91 o
   4   9   3          2.59         -3.77         8.17 o
   5   9   3        155.73        136.50        22.38 o
   6   9   3        187.91        179.18        41.49 o
   7   9   3         15.17         26.53        19.53 o
   8   9   3         28.19         29.50         8.90 o
   9   9   3         57.80         62.81        11.77 o
  10   9   3         80.37         91.08        14.40 o
  11   9   3          9.91         44.57        16.20 o
  12   9   3        413.68        454.43        40.10 o
  -9  10   3        173.85        162.30        24.66 o
  -8  10   3          1.38         -1.24         8.68 o
  -7  10   3         52.99         51.71        15.07 o
  -6  10   3          2.89          9.28         6.41 o
  -5  10   3        171.90        191.21        19.45 o
  -4  10   3          2.30          2.96         7.17 o
  -3  10   3        208.86        197.64        15.95 o
  -2  10   3        103.25        108.62        12.03 o
  -1  10   3         28.28         35.83         7.28 o
   0  10   3          0.27         -8.45         8.45 o
   1  10   3         89.13         94.55        24.63 o
   2  10   3         26.41         26.98        10.59 o
   3  10   3         12.95          2.73         9.06 o
   4  10   3          0.29        -11.78        11.78 o
 -26   0   4         47.92         45.53        15.51 o
 -25   0   4         11.26         25.32        13.00 o
 -24   0   4          5.93         32.85        14.39 o
 -23   0   4         56.71         38.64         8.36 o
 -22   0   4         98.04        100.42        12.23 o
 -21   0   4         23.88         31.81         7.75 o
 -20   0   4        622.55        639.01        27.92 o
 -19   0   4          8.89         21.12         6.12 o
 -18   0   4          2.52          0.14         3.85 o
 -17   0   4        171.02        168.85         8.56 o
 -16   0   4         57.02         53.90         4.95 o
 -15   0   4       1294.03       1361.16        23.34 o
 -14   0   4       5688.81       5713.20        46.76 o
 -13   0   4        582.49        674.28        15.77 o
 -12   0   4       5443.08       5576.22        61.09 o
 -11   0   4       2577.29       2721.05        20.07 o
 -10   0   4       2016.20       2461.71        18.15 o
  -9   0   4       8467.41       9407.46        74.51 o
  -8   0   4       2082.83       2123.90        25.31 o
  -7   0   4       1520.70       1562.94        27.46 o
  -6   0   4      50726.55      53020.35       131.71 o
  -5   0   4       1663.09       2265.67        16.94 o
  -4   0   4       4746.65       5139.67        34.34 o
  -3   0   4      15343.68      17354.52       117.22 o
  -2   0   4      34602.16      36547.70        68.63 o
  -1   0   4      16680.46      18185.99        90.48 o
   0   0   4        277.73        242.28         9.38 o
   1   0   4       2559.74       2930.55        50.43 o
   2   0   4      48734.25      51023.62       346.20 o
   3   0   4       7510.41       8200.68        49.87 o
   4   0   4       1805.51       2067.63        12.84 o
   5   0   4       6381.96       6728.09        58.15 o
   6   0   4       2820.69       2814.73        14.37 o
   7   0   4        154.94        196.52        26.36 o
   8   0   4       1462.49       1532.72        14.40 o
   9   0   4        524.90        496.61         8.41 o
  10   0   4          1.92          9.83         1.32 o
  11   0   4       1257.43       1250.81        24.60 o
  12   0   4        230.07        250.34        11.19 o
  13   0   4       1283.64       1252.85        25.87 o
  14   0   4        127.74        125.70        21.54 o
  15   0   4       2996.55       2923.89        41.99 o
  16   0   4        951.38       1028.67        47.25 o
  17   0   4         15.74         16.09         9.09 o
  18   0   4         53.76         49.42         8.61 o
  19   0   4         33.41         21.87         5.26 o
  20   0   4          2.95          4.60         4.79 o
  21   0   4         90.06         84.87        12.46 o
  22   0   4          3.95          6.02         9.20 o
  23   0   4         62.39         72.94        11.11 o
  24   0   4        145.10        129.29        15.56 o
  25   0   4          0.34        -12.42        12.42 o
 -25   1   4          7.19          5.09         4.26 o
 -24   1   4         25.46         23.48         6.30 o
 -23   1   4         30.50         35.99         7.29 o
 -22   1   4         53.41         59.12         8.32 o
 -21   1   4          4.92         -1.70         4.43 o
 -20   1   4         35.00         36.48         5.41 o
 -19   1   4        151.74        151.58         8.66 o
 -18   1   4         67.34         65.02         6.67 o
 -17   1   4         14.52         14.07         4.82 o
 -16   1   4         42.80         40.74         3.30 o
 -15   1   4          0.12         11.02         5.59 o
 -14   1   4       1281.79       1196.91        16.06 o
 -13   1   4        836.81        766.30        11.56 o
 -12   1   4        734.74        671.63        10.69 o
 -11   1   4          5.26         14.06         2.21 o
 -10   1   4        983.95        984.90        11.31 o
  -9   1   4        276.23        289.70         6.11 o
  -8   1   4         36.33         57.52         2.18 o
  -7   1   4        692.11        787.56        10.75 o
  -6   1   4        368.62        350.29         5.92 o
  -5   1   4       1129.76       1151.08         9.16 o
  -4   1   4       4208.98       4219.18        42.90 o
  -3   1   4        580.23        526.44         7.13 o
  -2   1   4       5813.38       5719.03        62.30 o
  -1   1   4          2.09          6.19         2.05 o
   0   1   4       1927.71       1831.52        22.74 o
   1   1   4        446.94        438.90         6.33 o
   2   1   4         46.19         58.19         2.74 o
   3   1   4        960.22        961.70        15.68 o
   4   1   4        257.29        226.07         6.44 o
   5   1   4       1515.86       1602.77        13.10 o
   6   1   4       4368.04       4417.41        37.20 o
   7   1   4        298.28        314.53         6.73 o
   8   1   4          0.98          2.15         1.20 o
   9   1   4          9.31          4.66         1.85 o
  10   1   4        653.28        619.54         8.00 o
  11   1   4        277.95        277.72         8.65 o
  12   1   4         68.82         56.33         4.71 o
  13   1   4        103.29         93.85         5.74 o
  14   1   4        118.06        113.73         6.34 o
  15   1   4         86.16         96.85         6.39 o
  16   1   4        196.35        192.53         8.75 o
  17   1   4         84.95         75.99         8.37 o
  18   1   4          0.12         -1.41         7.00 o
  19   1   4         33.00         24.54         6.01 o
  20   1   4          0.03          1.21         4.52 o
  21   1   4         26.49         13.06         6.74 o
  22   1   4         56.90         72.08         9.97 o
  23   1   4         15.52         25.32         7.04 o
  24   1   4          2.72          8.42         5.51 o
  25   1   4          8.68          8.41         7.89 o
 -26   2   4         24.86         15.88         7.37 o
 -25   2   4         38.05         41.48         9.98 o
 -24   2   4         26.37         42.23         9.57 o
 -23   2   4          6.28          9.43         6.15 o
 -22   2   4          3.80         -4.16         6.57 o
 -21   2   4          0.86         -1.05         4.77 o
 -20   2   4        139.72        139.96        10.00 o
 -19   2   4         13.99         12.05         3.64 o
 -18   2   4         40.41         39.31         4.09 o
 -17   2   4          2.39         25.57         4.98 o
 -16   2   4         81.48         96.74         6.70 o
 -15   2   4       2450.66       2409.49        32.28 o
 -14   2   4        161.67        163.11         6.42 o
 -13   2   4         52.51         57.79         3.51 o
 -12   2   4       1853.88       1874.31        21.77 o
 -11   2   4         23.77         33.86         3.30 o
 -10   2   4        259.22        181.75         6.36 o
  -9   2   4         53.41         51.94         3.89 o
  -8   2   4        610.97        636.27        15.35 o
  -7   2   4         35.19         54.55         3.95 o
  -6   2   4       4739.08       4477.08        43.93 o
  -5   2   4        121.31         82.19         3.79 o
  -4   2   4       2627.60       2923.94        31.69 o
  -3   2   4       3630.55       3839.24        44.21 o
  -2   2   4      18427.73      19969.14       278.69 o
  -1   2   4       1058.18       1086.68        13.17 o
   0   2   4         23.75         74.80         3.12 o
   1   2   4       2252.36       2719.30        16.44 o
   2   2   4       3568.22       3611.77        32.37 o
   3   2   4       3161.16       3194.89        19.05 o
   4   2   4       1058.54       1003.80        11.31 o
   5   2   4       7474.82       8101.46        46.66 o
   6   2   4       1431.37       1462.93        15.68 o
   7   2   4        610.30        639.23         8.51 o
   8   2   4        323.23        341.47         7.40 o
   9   2   4       1526.51       1500.85        16.61 o
  10   2   4        226.76        258.10         7.93 o
  11   2   4        291.22        289.30         8.61 o
  12   2   4        469.86        443.97        13.17 o
  13   2   4        191.27        190.11         9.71 o
  14   2   4        419.74        415.75        15.86 o
  15   2   4        827.26        777.27        19.45 o
  16   2   4          2.99          8.64         4.64 o
  17   2   4        355.01        374.11        14.50 o
  18   2   4         51.68         46.93         6.22 o
  19   2   4        267.83        274.49        19.81 o
  20   2   4        194.88        196.62        14.05 o
  21   2   4         17.02         21.44         7.10 o
  22   2   4         23.22         19.68         7.51 o
  23   2   4         12.01         11.16        10.46 o
  24   2   4        118.43        126.68        15.65 o
 -25   3   4          0.00         -5.94        10.21 o
 -24   3   4          5.48          7.82         7.06 o
 -23   3   4        155.55        168.85        12.54 o
 -22   3   4        166.87        203.21        18.17 o
 -21   3   4          2.58          8.44         4.49 o
 -20   3   4        190.66        190.49        12.23 o
 -19   3   4        161.80        156.26        13.04 o
 -18   3   4        287.60        316.17        13.49 o
 -17   3   4          0.15          0.51         2.82 o
 -16   3   4        397.71        380.99        11.50 o
 -15   3   4         69.67         89.73         6.30 o
 -14   3   4       3290.27       3154.64        30.19 o
 -13   3   4        595.01        582.94        12.59 o
 -12   3   4        993.67        934.44        15.21 o
 -11   3   4         22.86         28.26         3.29 o
 -10   3   4          0.83          1.44         1.62 o
  -9   3   4          5.19          7.04         1.07 o
  -8   3   4       1013.16        761.11        13.31 o
  -7   3   4        495.78        443.88         9.13 o
  -6   3   4        871.59        826.48        11.79 o
  -5   3   4       2317.98       2290.71        22.65 o
  -4   3   4       7801.50       7524.91        46.95 o
  -3   3   4        481.29        342.65        13.54 o
  -2   3   4        672.00        802.64        16.03 o
  -1   3   4          9.05          7.49         3.36 o
   0   3   4       3770.68       3357.28        31.62 o
   1   3   4       1828.34       1824.05        16.33 o
   2   3   4       1128.30       1224.50        14.98 o
   3   3   4        267.24        249.50         4.97 o
   4   3   4       3708.44       3487.75        19.59 o
   5   3   4        241.99        213.04         5.11 o
   6   3   4       4115.23       4104.86        35.75 o
   7   3   4       2380.38       2361.25        21.19 o
   8   3   4         19.16         10.97         1.57 o
   9   3   4          3.65          5.54         1.27 o
  10   3   4        217.49        160.84         4.36 o
  11   3   4        863.74        802.56        17.99 o
  12   3   4          8.68          7.26         3.19 o
  13   3   4         46.24         46.46         5.12 o
  14   3   4       1355.48       1287.28        25.04 o
  15   3   4        834.82        869.33        21.08 o
  16   3   4         26.28         18.38         4.06 o
  17   3   4        312.85        317.68        15.97 o
  18   3   4         11.81          7.89         4.49 o
  19   3   4         30.33         45.71         6.18 o
  20   3   4         17.03         23.54         6.71 o
  21   3   4        325.57        273.13        17.05 o
  22   3   4        325.65        347.72        25.23 o
  23   3   4         26.42         21.32        11.25 o
  24   3   4         38.41         32.41        14.40 o
 -24   4   4          6.64         -0.07         8.54 o
 -23   4   4          2.75          1.63         8.01 o
 -22   4   4         25.96         33.68         6.86 o
 -21   4   4          0.09         -0.40         6.39 o
 -20   4   4          0.05         -0.32         5.70 o
 -19   4   4          0.27         -2.66         4.97 o
 -18   4   4         29.73         29.77         6.98 o
 -17   4   4         17.30         17.38         6.50 o
 -16   4   4         91.12         94.67         7.59 o
 -15   4   4        451.52        449.08        20.04 o
 -14   4   4         70.73         76.83         6.52 o
 -13   4   4         26.56         27.51         3.49 o
 -12   4   4        499.30        423.32        10.68 o
 -11   4   4          6.59          0.22         4.30 o
 -10   4   4        212.38        200.38         6.24 o
  -9   4   4        418.91        426.09        14.71 o
  -8   4   4        855.85        841.94        12.90 o
  -7   4   4        647.29        612.84        11.61 o
  -6   4   4        486.35        510.71        19.69 o
  -5   4   4       2212.55       2264.53        33.13 o
  -4   4   4          0.04         12.73         4.52 o
  -3   4   4       2015.21       2058.75        43.04 o
  -2   4   4        422.89        364.36        14.41 o
  -1   4   4       1332.34       1405.69        20.22 o
   0   4   4          0.05         11.68         4.94 o
   1   4   4        527.07        472.19         8.52 o
   2   4   4         79.62        109.76         4.20 o
   3   4   4        220.59        225.41         5.78 o
   4   4   4        190.92        210.23         6.61 o
   5   4   4       1983.32       2102.89        20.22 o
   6   4   4          6.67          6.03         2.57 o
   7   4   4         17.35         20.19         2.69 o
   8   4   4        149.35        138.36         4.61 o
   9   4   4          0.19          8.55         3.86 o
  10   4   4          9.59         29.09         5.09 o
  11   4   4          0.15         -1.22         3.75 o
  12   4   4        149.52        136.09         9.30 o
  13   4   4         30.28         24.90         3.88 o
  14   4   4          9.87          7.69         3.26 o
  15   4   4         20.08         26.49         4.79 o
  16   4   4        186.94        195.35        11.16 o
  17   4   4          5.16         12.49         6.25 o
  18   4   4        241.69        214.48        11.95 o
  19   4   4         19.24         37.20         9.47 o
  20   4   4          8.94          8.90         4.99 o
  21   4   4          1.53         -2.32         6.85 o
  22   4   4         52.91         64.37        12.28 o
  23   4   4          0.02          9.00        10.35 o
 -24   5   4          3.78          3.80         7.25 o
 -23   5   4          1.63          9.78        10.81 o
 -22   5   4        210.06        216.72        17.05 o
 -21   5   4         59.33         52.67         9.15 o
 -20   5   4        147.65        175.06        15.19 o
 -19   5   4         14.49         27.65         7.32 o
 -18   5   4         83.14         80.05        10.09 o
 -17   5   4          1.03          4.30         6.59 o
 -16   5   4          0.02         -3.82         4.49 o
 -15   5   4        147.19        140.42        10.70 o
 -14   5   4        420.89        374.99        16.68 o
 -13   5   4        379.29        331.92        15.37 o
 -12   5   4        142.49        130.22         9.85 o
 -11   5   4         56.00         63.69         7.64 o
 -10   5   4        269.69        212.02        11.80 o
  -9   5   4         29.90         23.19         4.40 o
  -8   5   4        248.23        251.41        12.45 o
  -7   5   4         38.35         57.06         6.81 o
  -6   5   4        217.75        181.79        13.25 o
  -5   5   4         76.84         58.61         7.31 o
  -4   5   4         52.54         30.45         4.11 o
  -3   5   4       1575.70       1406.74        18.31 o
  -2   5   4        240.11        207.00        11.39 o
  -1   5   4         48.87         54.40         3.10 o
   0   5   4        939.80        723.21        18.16 o
   1   5   4        458.32        461.02         9.35 o
   2   5   4         63.20         50.68         3.35 o
   3   5   4        687.23        680.43        11.26 o
   4   5   4       1514.13       1442.24        18.41 o
   5   5   4          7.20         15.35         3.33 o
   6   5   4        464.03        487.24        12.21 o
   7   5   4        773.17        723.26        14.53 o
   8   5   4         93.40         87.54         4.75 o
   9   5   4        352.30        343.25        11.39 o
  10   5   4         28.80         28.60         3.69 o
  11   5   4         51.49         44.30         4.47 o
  12   5   4        141.32        177.20         9.37 o
  13   5   4         71.04         84.49         8.17 o
  14   5   4        307.33        292.89        13.21 o
  15   5   4         86.21         80.10         9.06 o
  16   5   4        106.30         84.07         9.35 o
  17   5   4          4.79         -1.15         5.35 o
  18   5   4          9.25         17.89         7.87 o
  19   5   4          2.78         -5.23         5.23 o
  20   5   4         65.40         68.41        11.98 o
  21   5   4         22.10         13.51        11.69 o
 -22   6   4         49.10         75.70        19.78 o
 -21   6   4         28.00         21.63        13.53 o
 -20   6   4         37.45         66.84        10.45 o
 -19   6   4        168.68        179.97        15.64 o
 -18   6   4         27.12         42.45         8.17 o
 -17   6   4         85.36         95.51        11.11 o
 -16   6   4        296.10        308.58        23.21 o
 -15   6   4          7.27         13.85         7.18 o
 -14   6   4         61.31         65.77         7.83 o
 -13   6   4          4.75         12.93         4.66 o
 -12   6   4         14.24         26.95         5.77 o
 -11   6   4          4.43         11.50         4.23 o
 -10   6   4        459.99        457.45        13.03 o
  -9   6   4        287.23        278.10        10.23 o
  -8   6   4          0.60          2.37         3.42 o
  -7   6   4        166.36        160.81         7.97 o
  -6   6   4       1497.34       1452.58        25.63 o
  -5   6   4       1840.54       1857.35        32.60 o
  -4   6   4         31.25         38.11         6.84 o
  -3   6   4         48.63         42.47         5.05 o
  -2   6   4       1032.43        985.03        20.72 o
  -1   6   4        676.29        670.63        15.49 o
   0   6   4         69.30         75.41         5.21 o
   1   6   4        460.28        482.77        11.87 o
   2   6   4        495.59        516.66        13.22 o
   3   6   4        434.10        410.79        10.54 o
   4   6   4         23.64         21.77         4.68 o
   5   6   4         16.17         12.16         3.00 o
   6   6   4         86.58         83.55         7.00 o
   7   6   4         97.55        100.54         6.81 o
   8   6   4        188.02        224.88        11.69 o
   9   6   4        107.17         98.88         7.79 o
  10   6   4         26.66         22.11         6.51 o
  11   6   4        310.86        304.23        15.04 o
  12   6   4        633.69        645.00        40.17 o
  13   6   4        151.97        149.90        14.87 o
  14   6   4         64.48         68.75        10.83 o
  15   6   4         28.13         16.04        11.61 o
  16   6   4        118.39        150.16        13.10 o
  17   6   4         38.67         57.98        13.10 o
  18   6   4        165.07        157.21        13.81 o
  19   6   4         42.66         42.25        10.69 o
  20   6   4         17.06         29.35        13.27 o
  21   6   4          0.01         -8.79        10.34 o
 -19   7   4         44.20         59.21        17.62 o
 -18   7   4          6.15          2.68         5.47 o
 -17   7   4         79.52         78.93        12.91 o
 -16   7   4          0.33          4.14         5.69 o
 -15   7   4          3.64          1.82         6.64 o
 -14   7   4         24.55         15.36        11.10 o
 -13   7   4          0.34          7.53         4.24 o
 -12   7   4          0.54          8.44         6.57 o
 -11   7   4         12.34         28.19         6.85 o
 -10   7   4          2.19         -2.46         4.47 o
  -9   7   4         19.94         13.81         3.81 o
  -8   7   4        208.49        186.58        10.64 o
  -7   7   4         85.24         78.47         6.81 o
  -6   7   4         19.61         19.83         4.81 o
  -5   7   4          6.67         11.21         3.35 o
  -4   7   4         16.35         16.37         3.28 o
  -3   7   4         15.39         19.34         4.17 o
  -2   7   4        185.81        179.77        10.09 o
  -1   7   4        436.51        378.20        12.89 o
   0   7   4         24.66         31.19         4.21 o
   1   7   4        305.80        264.92        12.59 o
   2   7   4         16.39         19.31         6.06 o
   3   7   4         14.34         32.90         6.32 o
   4   7   4          1.64         11.59         4.06 o
   5   7   4        204.99        192.00         9.55 o
   6   7   4        209.51        165.19        11.22 o
   7   7   4         18.72         15.03         4.85 o
   8   7   4         28.36         16.66         5.48 o
   9   7   4        363.75        339.61        15.39 o
  10   7   4        179.03        177.05        16.75 o
  11   7   4         87.38         88.33        13.13 o
  12   7   4         80.58         91.11        13.07 o
  13   7   4        178.50        205.71        18.81 o
  14   7   4         71.62         85.62        12.38 o
  15   7   4         20.08         17.63         6.91 o
  16   7   4          1.91         -0.80         4.72 o
  17   7   4          1.28         -3.32         5.26 o
  18   7   4          6.74         -0.76         7.26 o
 -16   8   4        205.85        169.62        27.31 o
 -15   8   4         10.34         23.26         9.29 o
 -14   8   4          8.62         12.40         8.18 o
 -13   8   4         16.20         21.48         8.24 o
 -12   8   4         82.42         95.66        10.49 o
 -11   8   4        111.93        106.02        11.11 o
 -10   8   4         70.70         69.89         9.52 o
  -9   8   4         41.38         35.30         6.95 o
  -8   8   4        199.48        231.46        12.90 o
  -7   8   4          1.99          4.17         4.12 o
  -6   8   4        178.52        178.43        13.66 o
  -5   8   4          0.19          6.83         3.54 o
  -4   8   4         77.87         93.20         8.02 o
  -3   8   4         78.90         83.00         7.45 o
  -2   8   4         39.37         52.82         6.79 o
  -1   8   4          9.82         13.36         3.91 o
   0   8   4         69.01         76.18         7.45 o
   1   8   4         46.34         35.13         6.93 o
   2   8   4          1.67          5.87         3.71 o
   3   8   4        106.01        107.03         9.00 o
   4   8   4         63.04         86.34         8.09 o
   5   8   4          7.91         11.71         5.72 o
   6   8   4         23.28         31.23         7.28 o
   7   8   4          9.38         15.85         6.17 o
   8   8   4        151.75        175.93        17.33 o
   9   8   4         88.49         89.49        13.22 o
  10   8   4         20.24         37.47        12.12 o
  11   8   4        294.77        286.36        22.74 o
  12   8   4        246.50        240.69        25.84 o
  13   8   4          0.26         11.68        10.54 o
  14   8   4          0.50         -8.14         8.14 o
  15   8   4         62.01         46.16        13.92 o
  16   8   4          0.01          9.48         8.37 o
 -13   9   4        120.16        110.75        22.38 o
 -12   9   4        105.10        103.14        21.01 o
 -11   9   4          0.38         -4.62         5.05 o
 -10   9   4        144.19        150.79        13.66 o
  -9   9   4          4.77          3.16         5.69 o
  -8   9   4        109.99        100.88        11.16 o
  -7   9   4         53.53         55.26         8.49 o
  -6   9   4          1.94         -4.63         4.63 o
  -5   9   4         15.84          9.80         4.80 o
  -4   9   4        114.16        114.42        10.01 o
  -3   9   4         99.24         89.98        10.73 o
  -2   9   4         14.08         10.03         4.99 o
  -1   9   4        127.79        126.10        10.39 o
   0   9   4        654.45        630.19        22.33 o
   1   9   4        110.57        126.30        10.27 o
   2   9   4         46.61         54.82         7.25 o
   3   9   4         17.48         14.62         5.90 o
   4   9   4         71.92         70.30         9.52 o
   5   9   4          7.84          2.66         6.18 o
   6   9   4        220.62        222.65        20.99 o
   7   9   4        206.85        217.69        20.64 o
   8   9   4          0.33         -8.26        13.87 o
   9   9   4         10.60          2.51         6.42 o
  10   9   4        321.45        333.99        34.57 o
  11   9   4        114.99        121.96        23.56 o
  12   9   4          9.27         30.84        14.36 o
  -9  10   4         11.17         14.02         9.22 o
  -8  10   4         11.74         15.15        11.82 o
  -7  10   4         35.57         28.87        11.30 o
  -6  10   4         98.76         75.52        19.32 o
  -5  10   4        135.62        128.44        19.76 o
  -4  10   4        135.47        149.19        14.03 o
  -3  10   4        149.01        174.50        14.95 o
  -2  10   4        231.31        231.53        16.97 o
  -1  10   4        142.71        104.69        13.61 o
   0  10   4         19.59         25.13        12.17 o
   1  10   4         45.11         73.45        19.23 o
   2  10   4         94.01        101.96        20.07 o
   3  10   4          0.31        -13.44        13.44 o
 -26   1   5          0.84         -2.27        10.07 o
 -25   1   5         35.51         34.37         8.49 o
 -24   1   5          8.19         14.79         6.00 o
 -23   1   5         50.87         68.15         9.56 o
 -22   1   5         27.57         23.17         6.05 o
 -21   1   5        195.84        230.34        15.07 o
 -20   1   5         36.31         33.52         4.91 o
 -19   1   5         13.03          8.81         3.34 o
 -18   1   5          8.41          5.93         3.38 o
 -17   1   5        844.96        840.55        15.79 o
 -16   1   5         79.48         63.05         4.68 o
 -15   1   5         15.40         26.97         2.87 o
 -14   1   5       1270.11       1267.00        14.57 o
 -13   1   5          2.11          5.50         1.68 o
 -12   1   5        719.42        816.79         9.94 o
 -11   1   5       6851.37       6965.44        35.13 o
 -10   1   5        361.48        525.41         7.67 o
  -9   1   5        413.20        456.78         9.25 o
  -8   1   5       2340.65       2766.02        24.66 o
  -7   1   5        578.25        898.20        12.32 o
  -6   1   5        729.61        895.84         9.77 o
  -5   1   5       1206.83       1212.41        21.21 o
  -4   1   5       3286.65       3875.25        27.26 o
  -3   1   5      16947.89      18775.90       199.85 o
  -2   1   5       1158.73       1352.36         9.92 o
  -1   1   5       1160.39       1350.19        16.78 o
   0   1   5       1075.68       1118.54        23.10 o
   1   1   5        463.11        416.27         6.60 o
   2   1   5        824.74        972.49        28.44 o
   3   1   5         48.63         59.41         2.98 o
   4   1   5       5773.42       6120.90        55.17 o
   5   1   5       1807.13       1961.92        18.49 o
   6   1   5       5738.53       6472.29        23.45 o
   7   1   5       2685.53       2692.80        24.10 o
   8   1   5       3543.75       3535.91        30.47 o
   9   1   5          2.22          7.44         1.35 o
  10   1   5          0.63          2.76         0.94 o
  11   1   5       2274.72       2239.13        19.92 o
  12   1   5         36.11         37.89         2.60 o
  13   1   5         31.32         28.12         3.39 o
  14   1   5          0.57         -1.06         2.79 o
  15   1   5        147.38        155.18         7.77 o
  16   1   5          5.16         11.11         3.21 o
  17   1   5         89.21         90.82         8.76 o
  18   1   5        205.21        201.73        13.16 o
  19   1   5          6.28         -3.97         5.07 o
  20   1   5          2.15         -2.71         6.31 o
  21   1   5         30.84         39.42         7.46 o
  22   1   5          5.28          6.88         5.51 o
  23   1   5        584.43        588.74        26.36 o
  24   1   5         95.72        106.13        12.37 o
 -26   2   5          0.57         -9.19         9.19 o
 -25   2   5         49.48         44.08        10.34 o
 -24   2   5          0.56         12.91         7.20 o
 -23   2   5         39.85         49.03         9.42 o
 -22   2   5         54.87         51.93         8.22 o
 -21   2   5         11.39          4.18         4.30 o
 -20   2   5          1.09         -4.27         4.27 o
 -19   2   5         26.49         13.36         3.69 o
 -18   2   5          4.23          8.44         3.35 o
 -17   2   5        975.78        965.63        17.10 o
 -16   2   5        685.44        625.18        11.92 o
 -15   2   5        190.56        173.66         7.70 o
 -14   2   5       1484.59       1482.67        27.30 o
 -13   2   5        334.21        311.09         8.97 o
 -12   2   5        922.51        918.80        12.49 o
 -11   2   5        245.30        245.27         6.25 o
 -10   2   5        292.32        261.35         6.64 o
  -9   2   5       3150.47       2850.60        49.02 o
  -8   2   5       1410.87       1328.17        17.48 o
  -7   2   5        610.54        616.30        10.59 o
  -6   2   5       4372.18       4674.88        77.89 o
  -5   2   5       5639.23       5485.75        57.28 o
  -4   2   5        213.42        251.05         8.84 o
  -3   2   5       1828.41       1885.73        28.29 o
  -2   2   5        616.56        629.68        10.66 o
  -1   2   5       8356.19       8449.20        40.15 o
   0   2   5          2.02          7.64         1.61 o
   1   2   5        202.30        232.44         4.96 o
   2   2   5        138.04        170.26         4.28 o
   3   2   5        108.13        114.91         3.71 o
   4   2   5         80.66         73.90         3.20 o
   5   2   5       1287.80       1045.01        13.33 o
   6   2   5        250.83        204.46         5.16 o
   7   2   5        100.88         97.93         3.64 o
   8   2   5        124.75        107.41         3.59 o
   9   2   5       1072.89        963.03        13.74 o
  10   2   5        803.79        757.88        12.68 o
  11   2   5        397.02        381.38        10.14 o
  12   2   5         33.85         43.35         4.22 o
  13   2   5        682.04        611.23        16.24 o
  14   2   5        404.19        351.74        12.98 o
  15   2   5        499.40        522.61        16.19 o
  16   2   5       1082.87       1020.72        23.30 o
  17   2   5        131.68        155.59         9.82 o
  18   2   5        234.06        232.84        14.30 o
  19   2   5        105.99        121.02        11.15 o
  20   2   5          0.60          6.37        10.05 o
  21   2   5         22.68         31.07         8.85 o
  22   2   5        113.88        146.66        16.50 o
  23   2   5         16.60         23.15         7.71 o
  24   2   5        114.94        135.16        16.67 o
 -25   3   5          7.32         29.21        13.09 o
 -24   3   5          0.39          5.70         6.60 o
 -23   3   5          4.81         14.77         5.23 o
 -22   3   5         18.33         15.71         5.44 o
 -21   3   5          0.08          1.03         5.65 o
 -20   3   5          3.42         -4.24         4.24 o
 -19   3   5         65.34         71.43         9.82 o
 -18   3   5         30.49         39.56         7.99 o
 -17   3   5        112.06        110.78         7.96 o
 -16   3   5        318.37        279.12         9.67 o
 -15   3   5        193.94        207.02         8.12 o
 -14   3   5        289.26        289.17        14.21 o
 -13   3   5        114.52        118.26         5.12 o
 -12   3   5        133.18        128.58         5.00 o
 -11   3   5        293.99        343.04         8.04 o
 -10   3   5         11.97          9.34         1.54 o
  -9   3   5          1.07          1.43         0.87 o
  -8   3   5       1597.26       1654.73        18.47 o
  -7   3   5         10.55         11.17         1.97 o
  -6   3   5          0.60         -0.57         1.47 o
  -5   3   5         17.32         30.90         5.06 o
  -4   3   5         85.10         99.34         5.72 o
  -3   3   5        109.61        163.26         6.73 o
  -2   3   5          0.80          2.86         1.93 o
  -1   3   5       1203.58       1501.49        18.84 o
   0   3   5       2446.08       2854.36        28.62 o
   1   3   5       2220.50       2522.67        25.69 o
   2   3   5        917.58        981.43         9.89 o
   3   3   5        578.76        571.47        11.47 o
   4   3   5        596.54        729.49        13.84 o
   5   3   5        102.66        151.29         4.19 o
   6   3   5        208.06        222.56         5.54 o
   7   3   5        322.32        319.50         6.71 o
   8   3   5         18.82         21.26         2.26 o
   9   3   5          6.10          8.22         1.91 o
  10   3   5          8.84          5.81         3.37 o
  11   3   5        166.25        161.55         7.03 o
  12   3   5         15.21         14.22         4.54 o
  13   3   5          0.08         -0.59         3.56 o
  14   3   5          6.55         22.61         4.69 o
  15   3   5          0.02          1.15         3.76 o
  16   3   5        501.07        468.51        18.72 o
  17   3   5        169.75        133.38        12.98 o
  18   3   5        118.76        101.32         8.45 o
  19   3   5         56.87         54.09         8.10 o
  20   3   5         31.62         35.41         7.11 o
  21   3   5          7.79         19.34         6.68 o
  22   3   5         34.96         66.06         9.79 o
  23   3   5        197.13        214.27        28.24 o
 -24   4   5          2.29          1.20         5.04 o
 -23   4   5          7.71         20.08         5.77 o
 -22   4   5         16.16         18.11         5.47 o
 -21   4   5          2.73          3.08         5.12 o
 -20   4   5         34.04         26.17         6.76 o
 -19   4   5         56.28         56.44         8.73 o
 -18   4   5         56.65         36.11         6.46 o
 -17   4   5        162.57        160.11        12.56 o
 -16   4   5          4.24         10.62         5.13 o
 -15   4   5        168.31        177.49         9.80 o
 -14   4   5        439.68        428.60        14.46 o
 -13   4   5         44.32         39.49         5.43 o
 -12   4   5         27.20         18.89         2.93 o
 -11   4   5        217.29        183.80        16.08 o
 -10   4   5        194.12        184.80         9.86 o
  -9   4   5       1845.87       1568.66        24.97 o
  -8   4   5       2511.70       2350.96        28.91 o
  -7   4   5          5.05          8.63         2.83 o
  -6   4   5          5.92         11.57         4.36 o
  -5   4   5       2884.30       2858.58        58.68 o
  -4   4   5         18.12         36.62         5.43 o
  -3   4   5        366.40        318.46        12.05 o
  -2   4   5        608.99        609.57        15.96 o
  -1   4   5       1168.19       1138.16        16.85 o
   0   4   5         42.66         26.12         3.14 o
   1   4   5        751.70        677.43        10.55 o
   2   4   5         80.90         81.71         3.38 o
   3   4   5          6.02          4.25         1.55 o
   4   4   5         60.37         77.43         3.85 o
   5   4   5       1418.56       1343.94        14.54 o
   6   4   5        466.86        438.96         7.91 o
   7   4   5         70.38         54.68         4.16 o
   8   4   5        115.08         91.66         6.46 o
   9   4   5       1131.23       1033.83        21.50 o
  10   4   5        734.15        674.27        17.77 o
  11   4   5        100.06         91.15         6.98 o
  12   4   5         92.88         99.05         7.29 o
  13   4   5         17.66         16.23         3.89 o
  14   4   5        127.73        117.73         8.60 o
  15   4   5        158.26        151.17         9.88 o
  16   4   5        582.98        532.46        18.14 o
  17   4   5        199.61        226.42        12.45 o
  18   4   5        125.64        136.23        11.18 o
  19   4   5         89.23         79.46         9.05 o
  20   4   5         25.06         12.42         6.51 o
  21   4   5         61.62         55.29        15.29 o
  22   4   5         51.28         42.51        10.43 o
 -24   5   5          2.49         10.59        10.05 o
 -23   5   5          0.07         11.93         9.39 o
 -22   5   5         63.88        100.14        12.85 o
 -21   5   5         40.43         52.24         9.32 o
 -20   5   5          1.79          6.14         6.04 o
 -19   5   5          0.89          1.84         5.40 o
 -18   5   5          0.41         -1.21         4.69 o
 -17   5   5         19.87         17.59         6.37 o
 -16   5   5          0.46          0.07         5.06 o
 -15   5   5         72.34         89.18         8.57 o
 -14   5   5          0.63          2.75         3.60 o
 -13   5   5         75.10         65.61         7.19 o
 -12   5   5          4.94          5.14         4.13 o
 -11   5   5        499.09        489.75        18.52 o
 -10   5   5        276.08        275.01        13.05 o
  -9   5   5        220.75        206.01        11.52 o
  -8   5   5        556.99        573.04        18.56 o
  -7   5   5       1527.01       1467.48        37.26 o
  -6   5   5          8.81         15.81         4.72 o
  -5   5   5          0.68         -0.84         3.24 o
  -4   5   5        221.16        209.86        15.95 o
  -3   5   5        627.08        651.55        11.61 o
  -2   5   5        294.53        314.89         8.37 o
  -1   5   5       1230.83       1151.39        12.71 o
   0   5   5        131.94        139.96         4.79 o
   1   5   5          3.71          6.96         1.15 o
   2   5   5          0.49         -0.96         2.15 o
   3   5   5       3535.53       3605.40        31.02 o
   4   5   5       2158.25       2201.85        23.74 o
   5   5   5         24.36         36.84         3.61 o
   6   5   5          0.87         -1.81         2.46 o
   7   5   5       1408.33       1347.41        19.65 o
   8   5   5        386.48        398.56        12.34 o
   9   5   5         18.37         31.08         4.11 o
  10   5   5          9.66          4.76         4.07 o
  11   5   5        408.74        401.38        14.85 o
  12   5   5        467.12        479.43        16.59 o
  13   5   5          0.09         -0.44         4.17 o
  14   5   5         48.21         54.50         6.02 o
  15   5   5         82.64         86.62         7.91 o
  16   5   5        137.47        134.36        11.82 o
  17   5   5         42.35         37.49         6.78 o
  18   5   5         24.31         18.06         5.63 o
  19   5   5          7.08          5.98         5.97 o
  20   5   5         20.57         20.35         9.63 o
  21   5   5          8.56          2.39         5.84 o
 -22   6   5          2.89         -4.53         9.85 o
 -21   6   5         41.14         57.27        17.27 o
 -20   6   5          6.21         17.80         8.90 o
 -19   6   5         44.33         44.25         8.60 o
 -18   6   5          3.63          1.05         6.92 o
 -17   6   5          1.22          8.26         5.70 o
 -16   6   5         52.47         55.40        11.16 o
 -15   6   5         45.70         37.04         8.62 o
 -14   6   5          0.73          7.94         5.24 o
 -13   6   5         55.12         40.35         6.64 o
 -12   6   5        238.40        191.34        12.70 o
 -11   6   5        111.59        117.60         8.09 o
 -10   6   5         63.76         56.80         6.12 o
  -9   6   5         65.28         79.98         6.96 o
  -8   6   5        567.70        536.28        14.43 o
  -7   6   5        423.22        414.24        12.81 o
  -6   6   5         12.24         39.68         5.71 o
  -5   6   5         96.80        115.83         7.91 o
  -4   6   5        536.64        469.39        14.90 o
  -3   6   5         11.59         16.73         4.19 o
  -2   6   5          1.59          1.03         2.34 o
  -1   6   5        307.26        282.67         8.08 o
   0   6   5        698.43        612.35        11.87 o
   1   6   5         55.59         96.97         5.08 o
   2   6   5         44.93         45.11         3.76 o
   3   6   5        427.12        428.45         9.94 o
   4   6   5         15.12          9.39         3.19 o
   5   6   5         21.90         22.43         4.10 o
   6   6   5         24.07         39.67         4.88 o
   7   6   5        463.26        491.30        17.17 o
   8   6   5          0.24          5.38         4.18 o
   9   6   5          6.79          5.30         4.28 o
  10   6   5          9.58         -2.74         3.16 o
  11   6   5          8.28         11.25         4.11 o
  12   6   5          1.94         -0.70         5.63 o
  13   6   5          0.28         -5.17         5.55 o
  14   6   5          0.01         -7.40         7.40 o
  15   6   5         46.81         39.77        11.41 o
  16   6   5         90.25         89.42        10.80 o
  17   6   5         26.64         40.73         8.05 o
  18   6   5         12.78          4.90         5.06 o
  19   6   5         67.09         55.56         9.91 o
  20   6   5         50.61         84.20        19.53 o
 -19   7   5         32.84         30.72        12.90 o
 -18   7   5         17.97         20.59         6.58 o
 -17   7   5         28.20         24.06        12.11 o
 -16   7   5         89.52         81.94        13.35 o
 -15   7   5        138.39        162.46        32.79 o
 -14   7   5          1.86         -0.73         6.54 o
 -13   7   5        277.11        280.05        16.41 o
 -12   7   5         10.09         10.98         5.57 o
 -11   7   5        347.50        356.19        18.05 o
 -10   7   5         22.67         14.70         3.84 o
  -9   7   5         95.69        100.98         8.30 o
  -8   7   5        158.72        146.82         8.31 o
  -7   7   5        546.30        553.21        15.78 o
  -6   7   5        208.58        237.97        11.67 o
  -5   7   5         31.17         35.79         5.18 o
  -4   7   5        102.07        109.09         8.16 o
  -3   7   5       1622.48       1552.09        28.71 o
  -2   7   5        584.06        594.49        16.14 o
  -1   7   5        773.71        733.21        17.61 o
   0   7   5          9.38         16.15         4.28 o
   1   7   5        109.21        120.20         7.96 o
   2   7   5         17.70         20.91         4.00 o
   3   7   5        892.24       1011.49        22.02 o
   4   7   5       1294.50       1277.26        24.32 o
   5   7   5        140.77        174.73         9.43 o
   6   7   5         53.89         57.92         7.26 o
   7   7   5        629.55        630.68        20.60 o
   8   7   5        132.37        120.44         9.42 o
   9   7   5          0.76          5.27         4.06 o
  10   7   5        289.25        310.49        18.24 o
  11   7   5         32.60         49.71        10.12 o
  12   7   5        269.32        261.40        20.85 o
  13   7   5         33.22         37.74         9.35 o
  14   7   5          0.13          1.79         8.47 o
  15   7   5         37.22         48.38        11.41 o
  16   7   5         12.53         12.34         5.38 o
  17   7   5          0.21         -5.24         9.25 o
  18   7   5         27.78         38.53        13.57 o
 -16   8   5          8.90          5.02         9.63 o
 -15   8   5          0.14          3.79         6.39 o
 -14   8   5         17.89         16.82         7.96 o
 -13   8   5         81.60        100.91        14.40 o
 -12   8   5         23.34         31.72         6.79 o
 -11   8   5        171.65        182.41        14.42 o
 -10   8   5         14.14         18.34         6.34 o
  -9   8   5        247.88        255.88        16.33 o
  -8   8   5        183.66        185.78        11.66 o
  -7   8   5          8.03          8.64         5.26 o
  -6   8   5        200.37        185.33        11.40 o
  -5   8   5        748.54        711.73        21.32 o
  -4   8   5        522.30        529.66        18.34 o
  -3   8   5         14.01          7.70         3.19 o
  -2   8   5          8.21          8.52         3.64 o
  -1   8   5         60.58         50.67         7.50 o
   0   8   5        103.51         94.32         9.69 o
   1   8   5         94.95         94.16         8.53 o
   2   8   5          1.50          3.83         3.65 o
   3   8   5         23.51         21.49         4.77 o
   4   8   5        247.55        256.97        16.77 o
   5   8   5        120.97        114.73        11.69 o
   6   8   5         91.04        104.50        11.38 o
   7   8   5         89.91         95.05         9.13 o
   8   8   5         37.21         40.87         7.72 o
   9   8   5        164.27        157.93        14.08 o
  10   8   5         89.69         97.39        14.23 o
  11   8   5          0.23          2.03         6.01 o
  12   8   5         24.47         23.69         9.29 o
  13   8   5         45.85         49.99        11.71 o
  14   8   5          1.71          8.04         7.93 o
  15   8   5          6.17         -5.36         9.79 o
 -13   9   5        231.62        236.17        30.91 o
 -12   9   5          1.24          3.47         7.20 o
 -11   9   5          0.14          4.41        11.15 o
 -10   9   5        100.46        117.47        12.06 o
  -9   9   5         37.22         46.27         8.22 o
  -8   9   5         36.43         42.22         7.70 o
  -7   9   5          2.27         -5.61         5.61 o
  -6   9   5         11.18          8.57         5.23 o
  -5   9   5        175.95        168.10        11.93 o
  -4   9   5         13.76         25.55         7.11 o
  -3   9   5        373.94        364.40        20.01 o
  -2   9   5         30.84         24.28         5.48 o
  -1   9   5         69.72         66.48         7.78 o
   0   9   5        124.89        121.19        10.36 o
   1   9   5         91.52        105.38         9.73 o
   2   9   5          1.67          7.01         5.90 o
   3   9   5        269.55        283.25        18.11 o
   4   9   5          1.77          9.46         5.92 o
   5   9   5         18.46         33.70         8.56 o
   6   9   5         71.34         88.14        14.69 o
   7   9   5         25.77         28.15         9.40 o
   8   9   5          5.94         16.39         7.63 o
   9   9   5         42.23         47.09        17.31 o
  10   9   5        455.04        544.85        44.64 o
  11   9   5         25.23         75.97        18.70 o
  -9  10   5        151.67        155.54        23.46 o
  -8  10   5         34.81         16.70        10.71 o
  -7  10   5         43.89         50.71        15.50 o
  -6  10   5         50.25         58.55        12.00 o
  -5  10   5        293.70        299.27        36.48 o
  -4  10   5         89.56         86.88        11.33 o
  -3  10   5         26.58         25.99        10.62 o
  -2  10   5         46.24         41.83        26.03 o
  -1  10   5         25.21         37.36         9.83 o
   0  10   5         23.92         -0.44         9.56 o
   1  10   5         43.80         32.05        12.97 o
   2  10   5         30.73         18.32         7.84 o
 -26   0   6         38.59         52.78        14.96 o
 -25   0   6          0.38         -6.75         8.47 o
 -24   0   6         46.74         46.81        13.04 o
 -23   0   6          3.12          3.90         5.88 o
 -22   0   6          5.79          5.59        16.18 o
 -21   0   6         36.25         15.73         5.44 o
 -20   0   6        174.65        187.10        15.20 o
 -19   0   6        258.31        276.56        17.92 o
 -18   0   6         77.93         71.04         6.47 o
 -17   0   6        166.37        177.14         9.64 o
 -16   0   6        462.81        525.13        16.00 o
 -15   0   6       3313.79       3301.72        38.73 o
 -14   0   6        116.03        110.41         5.28 o
 -13   0   6         51.53         56.80         3.77 o
 -12   0   6        760.14        732.05        17.86 o
 -11   0   6        922.49        854.79        11.23 o
 -10   0   6        181.96        244.19         5.56 o
  -9   0   6        831.65        958.77        15.46 o
  -8   0   6      22072.92      24862.99       164.06 o
  -7   0   6       2357.50       2774.33        30.77 o
  -6   0   6       1068.18       1121.75        19.31 o
  -5   0   6       6441.95       6585.18        54.21 o
  -4   0   6         52.91         84.82         2.12 o
  -3   0   6        629.40        693.33         8.05 o
  -2   0   6       2835.30       2830.07        25.67 o
  -1   0   6      11565.01      12873.23        55.27 o
   0   0   6       2591.59       3035.34        28.63 o
   1   0   6        129.82        142.90         5.87 o
   2   0   6      51768.09      53341.89      1077.94 o
   3   0   6       1897.18       1794.78        38.65 o
   4   0   6        575.58        537.39         9.26 o
   5   0   6         20.03         38.05         2.62 o
   6   0   6       1804.65       1631.08        15.65 o
   7   0   6       1757.31       1725.37        19.50 o
   8   0   6        299.40        284.42         6.60 o
   9   0   6        167.94        205.64         5.40 o
  10   0   6         11.82          7.24         3.03 o
  11   0   6       1463.81       1468.30        28.29 o
  12   0   6       1840.35       1803.48        28.29 o
  13   0   6        147.33        144.42         9.27 o
  14   0   6        714.68        669.97        17.49 o
  15   0   6        756.14        674.95        28.93 o
  16   0   6         35.25         42.89         8.51 o
  17   0   6        388.11        371.88        21.47 o
  18   0   6         54.84         71.61        10.75 o
  19   0   6         65.09         68.49        10.21 o
  20   0   6          6.79         24.85         7.71 o
  21   0   6        174.58        203.06        18.26 o
  22   0   6        101.21        106.52        13.99 o
  23   0   6         96.27         86.33        27.53 o
  24   0   6          0.61         -6.51        11.06 o
 -26   1   6          7.75         28.96        12.08 o
 -25   1   6          0.03          7.32         6.84 o
 -24   1   6         41.52         39.58         7.55 o
 -23   1   6          1.15          7.00         5.67 o
 -22   1   6         81.74         94.24        10.49 o
 -21   1   6          8.41         14.08         4.59 o
 -20   1   6          3.12          7.55         4.36 o
 -19   1   6          1.54         -1.65         4.77 o
 -18   1   6         17.84         11.54         2.68 o
 -17   1   6        334.49        308.22         9.23 o
 -16   1   6          5.45         19.43         4.08 o
 -15   1   6         53.16         66.99         4.32 o
 -14   1   6       1073.55        988.61        13.15 o
 -13   1   6         10.24         13.15         1.66 o
 -12   1   6        133.75        119.41         3.75 o
 -11   1   6         18.94         26.65         3.54 o
 -10   1   6         11.00         26.04         3.86 o
  -9   1   6         58.04         49.16         2.69 o
  -8   1   6        282.26        250.94         4.95 o
  -7   1   6         73.79         65.13         3.03 o
  -6   1   6        190.96        156.37         4.28 o
  -5   1   6        469.99        482.63         8.03 o
  -4   1   6        293.89        251.66         5.21 o
  -3   1   6        546.20        478.28         6.22 o
  -2   1   6        956.04        996.89        14.76 o
  -1   1   6          0.40          1.87         0.99 o
   0   1   6       5583.25       5656.56        66.79 o
   1   1   6       3234.60       3073.92        26.64 o
   2   1   6         95.99        113.28         5.14 o
   3   1   6        166.55        198.56         5.51 o
   4   1   6        808.66        728.84        12.66 o
   5   1   6       6801.63       6594.90        71.11 o
   6   1   6        340.23        318.48         5.89 o
   7   1   6         24.84         19.36         2.73 o
   8   1   6        715.38        601.59         8.72 o
   9   1   6          3.50          4.30         0.80 o
  10   1   6          0.08          0.88         1.99 o
  11   1   6          5.50          6.68         2.88 o
  12   1   6        260.43        228.18         6.87 o
  13   1   6         10.84          9.04         3.22 o
  14   1   6        254.35        210.65         8.73 o
  15   1   6         72.96         61.76         5.82 o
  16   1   6          4.39          4.51         4.59 o
  17   1   6         12.26          6.49         4.05 o
  18   1   6         23.32         37.16         6.72 o
  19   1   6         13.46         19.57         6.16 o
  20   1   6          1.58          4.08         5.17 o
  21   1   6          9.73          5.28         7.53 o
  22   1   6         40.54         48.36        10.61 o
  23   1   6          0.10         10.81         7.35 o
  24   1   6         15.37         10.55        15.60 o
 -27   2   6          0.40         13.48         9.23 o
 -26   2   6          0.15          7.34         6.79 o
 -25   2   6          0.25          1.61         7.26 o
 -24   2   6          1.38         -3.57         8.26 o
 -23   2   6          1.97          3.74         5.80 o
 -22   2   6          5.40          2.15         6.03 o
 -21   2   6         15.76         12.17         5.12 o
 -20   2   6        148.17        168.29        13.05 o
 -19   2   6          1.05          9.90         3.43 o
 -18   2   6         84.12         90.83         5.87 o
 -17   2   6         85.84         86.29         5.44 o
 -16   2   6        456.75        458.25        10.72 o
 -15   2   6       1462.49       1442.60        18.50 o
 -14   2   6        554.70        559.64        14.86 o
 -13   2   6         56.86         52.19         3.95 o
 -12   2   6        599.80        529.80         9.38 o
 -11   2   6        395.43        315.81         7.06 o
 -10   2   6          1.52         10.87         2.26 o
  -9   2   6        756.41        794.76        11.56 o
  -8   2   6       4340.99       4647.01        59.60 o
  -7   2   6        772.01        832.21        14.45 o
  -6   2   6          2.33         22.74         4.16 o
  -5   2   6         70.06         89.40         7.58 o
  -4   2   6       6218.33       6355.26        74.54 o
  -3   2   6       1025.19       1098.71        13.98 o
  -2   2   6        312.78        291.27         6.67 o
  -1   2   6       2088.03       2233.50        17.23 o
   0   2   6         68.25         98.53         3.88 o
   1   2   6        460.13        475.29        15.62 o
   2   2   6        873.29        796.38        12.51 o
   3   2   6         67.94         53.20         3.23 o
   4   2   6         13.20         24.40         2.27 o
   5   2   6        258.20        279.59         5.76 o
   6   2   6       1248.46       1210.74        18.41 o
   7   2   6        268.90        324.58         6.84 o
   8   2   6        356.12        392.86         7.10 o
   9   2   6       1109.92       1145.35        13.74 o
  10   2   6          5.58         13.04         2.49 o
  11   2   6         69.64         70.38         4.20 o
  12   2   6          5.39         -1.50         3.10 o
  13   2   6          0.43         -0.90         3.01 o
  14   2   6         18.64         33.10         4.61 o
  15   2   6        447.30        444.05        15.19 o
  16   2   6          0.02          8.35         3.39 o
  17   2   6        145.58        142.02         9.42 o
  18   2   6         39.94         47.84         7.38 o
  19   2   6          9.66          7.77         5.72 o
  20   2   6         14.07          1.11         5.37 o
  21   2   6         29.89         56.02         8.70 o
  22   2   6        274.64        302.23        18.90 o
  23   2   6          1.74          6.50        10.91 o
  24   2   6         17.47         16.30         7.72 o
 -25   3   6         18.66         36.73         9.97 o
 -24   3   6          8.53          8.91         5.44 o
 -23   3   6         11.80          0.16         9.22 o
 -22   3   6        130.63        166.78        12.20 o
 -21   3   6          2.32          0.17         5.21 o
 -20   3   6        204.93        194.80        12.38 o
 -19   3   6         43.11         31.92         6.04 o
 -18   3   6        352.67        358.83        27.44 o
 -17   3   6         99.56        106.53        10.23 o
 -16   3   6        308.07        285.39        11.64 o
 -15   3   6         15.99         19.01         2.60 o
 -14   3   6       1493.39       1401.55        19.13 o
 -13   3   6       1638.19       1544.95        31.18 o
 -12   3   6        101.14         82.32         3.97 o
 -11   3   6        318.31        293.56         7.29 o
 -10   3   6       1003.85        850.86        27.38 o
  -9   3   6         16.58         23.34         3.24 o
  -8   3   6          0.66          2.02         1.98 o
  -7   3   6        597.22        631.84        11.74 o
  -6   3   6       1676.44       1463.03        18.74 o
  -5   3   6        548.73        615.60        24.56 o
  -4   3   6       2597.51       2366.77        26.61 o
  -3   3   6          9.29         40.06         4.58 o
  -2   3   6         42.10         32.74         2.33 o
  -1   3   6        396.21        431.17        10.41 o
   0   3   6       1688.52       1479.10        21.05 o
   1   3   6       6156.25       5991.54        50.64 o
   2   3   6        234.75        225.59         6.08 o
   3   3   6       1325.95       1344.35        18.06 o
   4   3   6       1001.04        811.05        10.57 o
   5   3   6        651.50        554.26         8.58 o
   6   3   6          0.00         -0.55         2.50 o
   7   3   6         76.69         67.37         3.42 o
   8   3   6       1691.72       1638.36        23.64 o
   9   3   6        317.02        262.71         5.98 o
  10   3   6          2.91         -0.34         1.64 o
  11   3   6        241.17        242.24         8.71 o
  12   3   6         56.11         44.09         4.08 o
  13   3   6         24.00         13.93         3.22 o
  14   3   6        215.63        174.99         9.80 o
  15   3   6         30.25         26.15         4.69 o
  16   3   6        194.67        197.44        12.58 o
  17   3   6         81.21         72.35         7.55 o
  18   3   6         69.75         87.55         8.01 o
  19   3   6         53.30         54.05         8.18 o
  20   3   6          1.97          7.25         4.72 o
  21   3   6        213.28        201.73        14.96 o
  22   3   6        144.38        203.37        19.13 o
  23   3   6         11.20         19.70        13.58 o
 -24   4   6          0.92         -1.90         4.56 o
 -23   4   6          1.28          4.10         5.07 o
 -22   4   6         43.07         26.35         9.80 o
 -21   4   6         38.46         42.74         7.88 o
 -20   4   6          1.36         -0.97         4.74 o
 -19   4   6         36.86         37.15         7.12 o
 -18   4   6         53.16         46.26         8.15 o
 -17   4   6         22.06         25.80         6.29 o
 -16   4   6         59.82         75.79        10.80 o
 -15   4   6        649.37        610.51        23.08 o
 -14   4   6         10.23         28.07         4.88 o
 -13   4   6        617.52        603.35        18.32 o
 -12   4   6          4.12          5.65         3.19 o
 -11   4   6        169.83        142.51         8.69 o
 -10   4   6        200.85        215.15        12.76 o
  -9   4   6        289.45        312.32         9.31 o
  -8   4   6         33.90         51.68         6.18 o
  -7   4   6         97.12         86.47         7.15 o
  -6   4   6        274.22        262.39        11.92 o
  -5   4   6          3.26          4.20         3.14 o
  -4   4   6        337.28        383.13        13.59 o
  -3   4   6         51.04         55.12         4.62 o
  -2   4   6         22.40         11.87         3.05 o
  -1   4   6         81.45         83.60         5.35 o
   0   4   6        124.80        142.12         6.19 o
   1   4   6         37.78         53.63         3.94 o
   2   4   6         40.48         41.01         2.65 o
   3   4   6          0.23          1.47         2.91 o
   4   4   6        677.57        738.69        12.63 o
   5   4   6        792.59        803.71        16.17 o
   6   4   6        311.98        325.09         7.01 o
   7   4   6        261.63        242.31         6.22 o
   8   4   6        108.04         91.29         6.05 o
   9   4   6        411.43        405.83        12.39 o
  10   4   6         11.10         15.30         2.52 o
  11   4   6         34.10         28.37         4.16 o
  12   4   6        155.76        173.96         8.74 o
  13   4   6        118.69        129.03         7.92 o
  14   4   6         34.95         34.20         5.29 o
  15   4   6        159.83        149.43         9.82 o
  16   4   6        135.53        148.83        10.02 o
  17   4   6          1.25          2.31         3.95 o
  18   4   6          1.74          5.83         4.06 o
  19   4   6          0.35         -0.74         4.76 o
  20   4   6          5.37          0.18        30.21 o
  21   4   6          7.55          4.12        22.52 o
  22   4   6         40.87         27.64        18.51 o
 -24   5   6          0.21         19.31        11.82 o
 -23   5   6          0.05        -12.36        12.36 o
 -22   5   6         79.70         85.87        11.73 o
 -21   5   6         98.06         95.37        19.36 o
 -20   5   6        182.80        179.76        15.25 o
 -19   5   6          9.01          4.35         4.97 o
 -18   5   6          9.33         12.64         5.62 o
 -17   5   6        127.23        129.24        12.48 o
 -16   5   6          6.41          6.07         5.30 o
 -15   5   6          2.65         -4.59         5.99 o
 -14   5   6        232.87        205.81        12.32 o
 -13   5   6        340.90        311.34        14.64 o
 -12   5   6         12.17         18.45         4.68 o
 -11   5   6         59.76         48.61         6.39 o
 -10   5   6        216.02        179.37        11.29 o
  -9   5   6        835.15        762.15        25.29 o
  -8   5   6         18.52         21.01         4.88 o
  -7   5   6         69.42         74.75         9.32 o
  -6   5   6         96.37         84.35         7.97 o
  -5   5   6        429.67        368.91        15.29 o
  -4   5   6       1507.27       1278.39        27.39 o
  -3   5   6        196.22        170.83        10.26 o
  -2   5   6        877.39        817.98        16.26 o
  -1   5   6        125.53        142.54         7.69 o
   0   5   6        728.19        671.95        11.85 o
   1   5   6         22.54         35.88         3.13 o
   2   5   6        381.64        390.86         9.12 o
   3   5   6          0.30          8.00         2.69 o
   4   5   6        160.54        163.42         8.85 o
   5   5   6        272.36        237.36         8.16 o
   6   5   6        393.26        343.36         9.67 o
   7   5   6         13.42         14.83         2.71 o
   8   5   6        205.90        163.17         8.39 o
   9   5   6        448.73        422.21        13.49 o
  10   5   6          8.49          2.78         3.93 o
  11   5   6        199.90        195.69        17.94 o
  12   5   6          0.02         -2.74         3.87 o
  13   5   6          1.80         -3.53         3.53 o
  14   5   6         63.03         47.53         9.30 o
  15   5   6         11.26          9.56         4.87 o
  16   5   6         58.35         57.48         8.40 o
  17   5   6         41.20         23.74         6.01 o
  18   5   6         50.16         45.40         7.84 o
  19   5   6          3.70          8.58         6.69 o
  20   5   6         65.87         62.79        17.15 o
  21   5   6         29.64         26.75         9.19 o
 -22   6   6         28.00         27.36        11.95 o
 -21   6   6         60.28         54.31        16.67 o
 -20   6   6         78.28        117.04        13.06 o
 -19   6   6         29.35         25.49         7.29 o
 -18   6   6         95.63        111.14        12.41 o
 -17   6   6         22.34         20.84        14.46 o
 -16   6   6         70.48         88.43        12.85 o
 -15   6   6        194.58        190.93        18.16 o
 -14   6   6          0.34          3.76         5.99 o
 -13   6   6        114.24        114.36        11.22 o
 -12   6   6        614.32        615.77        21.84 o
 -11   6   6        241.54        238.54        13.71 o
 -10   6   6         64.09         51.59         7.59 o
  -9   6   6         29.23         17.26         4.04 o
  -8   6   6         14.18         22.43         4.66 o
  -7   6   6        614.43        593.47        20.57 o
  -6   6   6       1065.44       1013.72        22.30 o
  -5   6   6         31.51         39.35         5.47 o
  -4   6   6        157.46        155.83         8.15 o
  -3   6   6        147.83        140.91         5.79 o
  -2   6   6         97.37        129.03         5.69 o
  -1   6   6       1127.97       1082.44        16.03 o
   0   6   6         22.20         34.68         4.31 o
   1   6   6         17.82         11.40         2.61 o
   2   6   6        826.96        777.62        13.65 o
   3   6   6         18.28         21.89         3.04 o
   4   6   6        360.86        367.58        11.14 o
   5   6   6       1701.67       1721.24        23.38 o
   6   6   6        788.89        825.38        17.81 o
   7   6   6        860.57        852.20        25.55 o
   8   6   6         88.91        100.09         8.24 o
   9   6   6          6.89          5.92         4.17 o
  10   6   6        289.68        260.73        12.99 o
  11   6   6         11.31         13.72         3.96 o
  12   6   6         44.96         52.60         8.18 o
  13   6   6        135.13        144.92        15.06 o
  14   6   6         11.87          5.05         5.49 o
  15   6   6          4.18          4.36         5.15 o
  16   6   6        355.06        334.91        19.36 o
  17   6   6         48.59         74.20        10.02 o
  18   6   6         38.17         19.92         5.53 o
  19   6   6          8.19          8.99         5.77 o
  20   6   6         20.60         24.64        13.23 o
 -19   7   6          2.35         40.78        15.12 o
 -18   7   6         13.69         16.12         6.19 o
 -17   7   6         17.92         16.49        12.61 o
 -16   7   6         34.36         45.38        10.28 o
 -15   7   6          5.97          2.91         6.44 o
 -14   7   6          6.64         15.75         7.23 o
 -13   7   6         51.80         28.90         7.55 o
 -12   7   6          0.65          0.46         4.83 o
 -11   7   6        130.74        119.07        10.50 o
 -10   7   6        222.63        239.73        12.39 o
  -9   7   6        408.28        358.04        13.00 o
  -8   7   6          5.93          6.25         2.76 o
  -7   7   6         21.88         18.25         3.79 o
  -6   7   6         23.92         28.64         4.85 o
  -5   7   6        197.53        168.20        10.06 o
  -4   7   6         11.23          8.62         3.45 o
  -3   7   6          3.09         24.24         5.37 o
  -2   7   6        104.99        110.59         7.09 o
  -1   7   6        120.36        117.77         7.13 o
   0   7   6         30.24         29.31         4.04 o
   1   7   6        654.23        596.10        17.11 o
   2   7   6        120.27        126.67         8.46 o
   3   7   6        121.50        128.55         8.62 o
   4   7   6        306.05        293.29        13.64 o
   5   7   6         19.87         25.55         8.87 o
   6   7   6          0.81          0.63         3.78 o
   7   7   6         22.48         25.47         5.11 o
   8   7   6         77.32         70.15         7.57 o
   9   7   6          0.38         -4.16         4.69 o
  10   7   6          6.59         -3.69         5.91 o
  11   7   6          6.10          5.49         6.51 o
  12   7   6          2.48          6.39        10.13 o
  13   7   6         22.05          5.94        15.21 o
  14   7   6          0.53         -6.96         6.96 o
  15   7   6          2.63         13.95         7.57 o
  16   7   6          3.98         -5.72         5.72 o
  17   7   6          0.49          7.68         9.69 o
  18   7   6          0.50         15.45         9.44 o
 -16   8   6         69.21        104.52        21.88 o
 -15   8   6         14.01         10.56         7.07 o
 -14   8   6          4.11         13.94         7.04 o
 -13   8   6          1.93          1.00         6.53 o
 -12   8   6         94.13         83.81        21.32 o
 -11   8   6        328.93        363.54        19.60 o
 -10   8   6        118.40        125.55        11.79 o
  -9   8   6          8.21          6.75         4.18 o
  -8   8   6        247.46        238.15        13.07 o
  -7   8   6         18.01          9.73         4.65 o
  -6   8   6         79.01         94.35         7.42 o
  -5   8   6         10.69         19.86         4.42 o
  -4   8   6         18.59         39.41         5.91 o
  -3   8   6         77.75         83.18         7.03 o
  -2   8   6          3.97          3.38         4.09 o
  -1   8   6         11.66         15.98         5.22 o
   0   8   6        110.21        107.85         8.94 o
   1   8   6          8.58          6.54         3.97 o
   2   8   6          0.51          0.18         3.69 o
   3   8   6         40.73         40.43         7.00 o
   4   8   6         20.75         31.16         7.03 o
   5   8   6          0.78          6.27         4.31 o
   6   8   6        373.63        399.08        18.30 o
   7   8   6         20.17         18.66         4.97 o
   8   8   6         82.62         86.68        10.90 o
   9   8   6          0.86          3.27         5.33 o
  10   8   6          1.60          0.95         6.69 o
  11   8   6         13.13          9.86         7.64 o
  12   8   6        130.19        143.39        18.98 o
  13   8   6         77.06         82.10        19.45 o
  14   8   6          1.63          2.07         8.23 o
  15   8   6          0.75          1.12         9.34 o
 -13   9   6         90.26         95.12        19.96 o
 -12   9   6         38.99         26.86        13.75 o
 -11   9   6         94.89         98.94        14.54 o
 -10   9   6        368.56        365.96        20.57 o
  -9   9   6         48.38         39.75         9.47 o
  -8   9   6         40.92         18.71         5.60 o
  -7   9   6         12.28         16.16         4.61 o
  -6   9   6        125.08        134.64        10.96 o
  -5   9   6         26.52         22.73         5.34 o
  -4   9   6        174.05        169.43        16.51 o
  -3   9   6         11.03         20.38         6.26 o
  -2   9   6         31.14         30.56         6.03 o
  -1   9   6         53.78         57.40         7.78 o
   0   9   6        536.27        507.61        20.32 o
   1   9   6        333.96        332.58        16.63 o
   2   9   6         59.45         55.46         8.86 o
   3   9   6         10.29         21.94         7.41 o
   4   9   6        300.35        303.57        19.77 o
   5   9   6        258.69        294.73        19.59 o
   6   9   6         54.88         68.66        13.20 o
   7   9   6         29.37         38.30         7.92 o
   8   9   6        101.19        113.23        15.95 o
   9   9   6         16.69         26.45        14.93 o
  10   9   6         12.63         25.45        15.12 o
  -8  10   6          2.97         10.81         7.16 o
  -7  10   6          5.16         -7.91         9.59 o
  -6  10   6          0.31         -7.14         7.14 o
  -5  10   6          0.42         -0.56        14.49 o
  -4  10   6          4.33          1.39         8.66 o
  -3  10   6          2.04          2.43         9.58 o
  -2  10   6        163.81        162.95        17.43 o
  -1  10   6        139.74        116.15        22.32 o
   0  10   6         21.80         16.86        10.80 o
   1  10   6        107.25        115.68        15.80 o
   2  10   6        148.57        139.78        23.56 o
   3  10   6         12.53          1.94         7.66 o
   4  10   6         73.52        101.47        21.18 o
 -26   1   7          0.20         13.13        11.10 o
 -25   1   7         24.19         29.22         7.02 o
 -24   1   7          0.54          7.98         5.78 o
 -23   1   7         52.00         44.86         7.72 o
 -22   1   7         30.70         27.15         6.18 o
 -21   1   7        470.20        498.45        24.58 o
 -20   1   7         23.74         15.22         4.21 o
 -19   1   7          0.75         -0.63         2.54 o
 -18   1   7        341.14        346.84        10.76 o
 -17   1   7        578.82        578.22        11.94 o
 -16   1   7       4308.45       4278.47        46.62 o
 -15   1   7        812.07        813.07        15.95 o
 -14   1   7         49.40         62.59         4.10 o
 -13   1   7       2062.93       2129.51        20.52 o
 -12   1   7        150.82        188.54         6.02 o
 -11   1   7         23.88         35.57         3.07 o
 -10   1   7       2628.58       2735.64        22.57 o
  -9   1   7       1397.15       1474.91        13.10 o
  -8   1   7        262.67        273.04         6.67 o
  -7   1   7        503.12        743.84         8.90 o
  -6   1   7       2852.95       2929.11        28.79 o
  -5   1   7        195.06        231.62         6.21 o
  -4   1   7        373.74        390.49         6.77 o
  -3   1   7       8446.57       9008.83        33.86 o
  -2   1   7       2441.08       2567.94        24.33 o
  -1   1   7          7.90         15.32         1.73 o
   0   1   7       1609.94       1778.24        23.63 o
   1   1   7          5.42         31.70         3.10 o
   2   1   7         73.25        133.45         4.55 o
   3   1   7       3152.40       3716.33        70.57 o
   4   1   7       1659.54       1949.67        15.96 o
   5   1   7       1867.87       1778.40        14.70 o
   6   1   7        179.20        204.59         5.22 o
   7   1   7        767.46        782.80         8.51 o
   8   1   7        157.69        137.98         3.53 o
   9   1   7         21.66         16.31         1.90 o
  10   1   7        415.71        456.35         7.75 o
  11   1   7         17.88         11.31         1.75 o
  12   1   7        729.81        726.24        12.18 o
  13   1   7        271.90        254.24         7.52 o
  14   1   7        899.24        866.51        16.52 o
  15   1   7        506.66        511.01        15.77 o
  16   1   7          0.60          1.03         3.50 o
  17   1   7         53.74         55.86         7.34 o
  18   1   7         68.55         65.61         8.07 o
  19   1   7         61.38         81.46         9.66 o
  20   1   7         17.99         30.19         6.69 o
  21   1   7         22.24         17.45         6.49 o
  22   1   7         10.53         30.54         8.46 o
  23   1   7         65.75         78.10        10.65 o
  24   1   7         52.25         59.34        16.30 o
 -27   2   7          6.59          6.55         9.11 o
 -26   2   7          1.71          7.66         7.20 o
 -25   2   7         23.28         20.89         7.63 o
 -24   2   7         15.62         17.45         7.67 o
 -23   2   7         33.15         31.62        11.91 o
 -22   2   7         48.38         61.95         9.30 o
 -21   2   7        157.46        145.36        12.61 o
 -20   2   7          0.07          3.94         5.00 o
 -19   2   7        340.03        344.25        14.31 o
 -18   2   7        150.01        160.15         8.29 o
 -17   2   7          7.98          3.98         1.90 o
 -16   2   7        111.31        108.25         5.53 o
 -15   2   7         50.62         42.81         3.65 o
 -14   2   7        170.39        161.74         6.51 o
 -13   2   7          0.81         -1.08         2.01 o
 -12   2   7         22.84         18.93         2.90 o
 -11   2   7       1678.53       1771.89        29.04 o
 -10   2   7        971.51       1013.55        17.99 o
  -9   2   7       2750.02       2612.99        29.14 o
  -8   2   7       6556.11       6770.43        64.31 o
  -7   2   7        366.80        366.41        19.75 o
  -6   2   7       1670.40       1768.63        25.33 o
  -5   2   7        775.02        629.01        13.48 o
  -4   2   7       4239.90       4151.92        58.79 o
  -3   2   7        113.98        152.26         7.86 o
  -2   2   7        498.26        494.33        11.23 o
  -1   2   7       3680.77       3595.14        29.68 o
   0   2   7       1903.33       1889.52        37.99 o
   1   2   7        943.61       1084.10        17.93 o
   2   2   7        852.86        847.83        11.77 o
   3   2   7       3680.48       3380.75        30.55 o
   4   2   7        290.89        241.33         5.94 o
   5   2   7         22.83         13.74         1.26 o
   6   2   7         42.44         34.90         1.82 o
   7   2   7         72.33         38.61         2.04 o
   8   2   7        225.88        212.41         5.57 o
   9   2   7        166.44        171.59         4.97 o
  10   2   7       1133.95       1114.58        15.94 o
  11   2   7        236.86        210.26         7.34 o
  12   2   7          0.30         -3.25         3.74 o
  13   2   7          9.79          7.68         3.97 o
  14   2   7         15.67         14.37         3.47 o
  15   2   7         10.89          6.59         3.46 o
  16   2   7          2.21          2.72         3.06 o
  17   2   7         92.61        107.12         9.96 o
  18   2   7         88.08        101.14        10.03 o
  19   2   7          2.96         -2.73         5.12 o
  20   2   7          0.00          3.45         4.56 o
  21   2   7         52.49         66.17        13.31 o
  22   2   7         43.39         52.43         8.92 o
  23   2   7         84.11         92.87        30.00 o
  24   2   7         20.74         18.73        11.79 o
 -25   3   7         11.07         22.39        12.64 o
 -24   3   7          0.03         14.39         7.38 o
 -23   3   7         14.20         26.02         8.42 o
 -22   3   7         67.77         72.10        14.13 o
 -21   3   7          5.41          5.66         4.08 o
 -20   3   7         80.43         75.30         6.82 o
 -19   3   7         84.00         93.46         8.23 o
 -18   3   7          7.31         21.53         5.20 o
 -17   3   7        410.97        379.31        19.21 o
 -16   3   7         16.56         22.03         2.94 o
 -15   3   7        398.57        356.13        10.50 o
 -14   3   7        257.28        279.81         7.64 o
 -13   3   7        261.29        287.68         7.48 o
 -12   3   7        100.79         90.19         4.08 o
 -11   3   7        283.74        247.24         6.40 o
 -10   3   7        577.80        527.88        24.69 o
  -9   3   7        102.63        102.96         5.54 o
  -8   3   7       1773.43       1937.27        29.23 o
  -7   3   7        119.80        146.53         7.22 o
  -6   3   7        403.92        476.56        14.65 o
  -5   3   7        211.89        251.54         9.73 o
  -4   3   7        320.43        393.80         9.88 o
  -3   3   7       1384.20       1672.32        33.10 o
  -2   3   7         69.58         86.23         4.32 o
  -1   3   7          8.26         12.85         2.15 o
   0   3   7        221.24        232.21         7.92 o
   1   3   7        322.24        397.22         9.08 o
   2   3   7        242.45        284.77         8.49 o
   3   3   7        192.84        228.87         6.66 o
   4   3   7        534.06        655.91        13.12 o
   5   3   7         33.15         39.79         3.58 o
   6   3   7          0.10          1.26         1.56 o
   7   3   7        310.73        301.97         7.41 o
   8   3   7          2.13          7.70         2.65 o
   9   3   7        125.81        156.27         5.59 o
  10   3   7          2.52         -0.24         2.20 o
  11   3   7         25.71         15.04         4.10 o
  12   3   7         72.13         68.86         5.17 o
  13   3   7        535.93        578.57        14.45 o
  14   3   7        156.86        128.89         8.60 o
  15   3   7          6.74          6.29         5.06 o
  16   3   7          0.15         -3.17         3.43 o
  17   3   7          4.38          0.81         6.84 o
  18   3   7        123.84        112.25        10.65 o
  19   3   7         49.38         61.79         8.63 o
  20   3   7        142.21        142.45        17.37 o
  21   3   7        104.28        116.40        14.61 o
  22   3   7          1.29         11.21         6.84 o
  23   3   7         83.73         99.35        20.35 o
 -24   4   7         16.13         17.67         8.24 o
 -23   4   7         54.35         67.89         8.74 o
 -22   4   7          0.86         -3.39         4.61 o
 -21   4   7          1.41          0.03         4.84 o
 -20   4   7         12.86         21.51         6.02 o
 -19   4   7        289.77        315.53        18.53 o
 -18   4   7          2.77         10.99         5.42 o
 -17   4   7        181.44        177.72        13.57 o
 -16   4   7         17.94         28.33         6.76 o
 -15   4   7        992.62        985.02        29.15 o
 -14   4   7        532.16        516.20        15.28 o
 -13   4   7         29.72         30.86         5.67 o
 -12   4   7          3.61          2.07         3.09 o
 -11   4   7        306.04        284.81        10.47 o
 -10   4   7       1784.71       1753.35        25.59 o
  -9   4   7       1871.03       1775.10        23.43 o
  -8   4   7       1276.87       1156.06        17.26 o
  -7   4   7         72.47         65.40         5.74 o
  -6   4   7        214.70        208.68         9.37 o
  -5   4   7        833.55        780.85        17.66 o
  -4   4   7        578.24        484.55        12.13 o
  -3   4   7         35.25         51.16         3.11 o
  -2   4   7         73.54         71.46         4.01 o
  -1   4   7       1499.60       1501.06        22.22 o
   0   4   7       2407.42       2486.60        27.65 o
   1   4   7        402.12        461.02        12.76 o
   2   4   7        402.23        411.83         9.01 o
   3   4   7       2697.67       2355.85        29.91 o
   4   4   7        310.53        277.07         8.10 o
   5   4   7        130.87        136.23         5.68 o
   6   4   7        272.28        255.97         6.71 o
   7   4   7        385.46        348.16         9.56 o
   8   4   7          6.66          8.58         3.12 o
   9   4   7         97.13        105.04         4.84 o
  10   4   7        809.64        768.89        18.05 o
  11   4   7         93.11         78.06         6.29 o
  12   4   7        134.63        105.67         6.64 o
  13   4   7        355.11        349.23        13.00 o
  14   4   7        115.39        111.00         8.57 o
  15   4   7        108.97        101.80         8.28 o
  16   4   7        106.70         86.49         7.72 o
  17   4   7         30.20         29.97         5.32 o
  18   4   7         53.18         63.22         8.39 o
  19   4   7          0.87         -4.90         4.90 o
  20   4   7          5.18         -4.85         6.47 o
  21   4   7          0.75         -3.22         5.49 o
  22   4   7         32.87         14.85        12.90 o
 -24   5   7         12.58         46.86        16.46 o
 -23   5   7          1.64         17.93        12.09 o
 -22   5   7         50.85         34.04        10.01 o
 -21   5   7        101.78        121.19        19.44 o
 -20   5   7         76.08         85.11        11.39 o
 -19   5   7          0.72          7.50         8.50 o
 -18   5   7         80.20         60.24         9.18 o
 -17   5   7        131.73        131.78        12.28 o
 -16   5   7         42.32         54.87         8.51 o
 -15   5   7         14.68         19.59         7.35 o
 -14   5   7          1.82         18.74         7.79 o
 -13   5   7        192.73        199.28        11.70 o
 -12   5   7        610.61        602.21        19.80 o
 -11   5   7       1127.59       1108.55        26.38 o
 -10   5   7        502.41        481.44        17.77 o
  -9   5   7        634.96        645.00        19.78 o
  -8   5   7          2.73          1.66         4.77 o
  -7   5   7        194.97        178.25        11.27 o
  -6   5   7        355.47        318.08        14.41 o
  -5   5   7         33.39         44.91         6.10 o
  -4   5   7          0.40          7.24         3.12 o
  -3   5   7       2583.42       2433.82        32.67 o
  -2   5   7       1460.43       1411.37        21.69 o
  -1   5   7         42.70         50.29         5.28 o
   0   5   7        685.08        731.57        15.18 o
   1   5   7        407.93        411.98         9.61 o
   2   5   7       2186.01       2058.73        20.99 o
   3   5   7        224.27        254.52         8.66 o
   4   5   7        427.79        412.26         8.16 o
   5   5   7        116.72        105.26         4.32 o
   6   5   7        111.85         94.64         5.75 o
   7   5   7        312.89        343.24        12.43 o
   8   5   7        297.23        264.23        10.71 o
   9   5   7          6.02          1.48         4.60 o
  10   5   7          8.73          2.24         3.89 o
  11   5   7        156.10        158.95        12.90 o
  12   5   7        121.97        137.59         9.50 o
  13   5   7        107.72         99.42         7.41 o
  14   5   7         58.87         81.49         7.74 o
  15   5   7         45.41         48.58         6.60 o
  16   5   7        115.27        122.96         9.57 o
  17   5   7         82.98         90.12        10.16 o
  18   5   7          0.01         -2.19         4.77 o
  19   5   7         20.52         24.34        10.13 o
  20   5   7         99.32         83.68        18.72 o
  21   5   7          1.19         -5.71         5.71 o
 -21   6   7          4.45         11.38        11.18 o
 -20   6   7          1.31          1.04         5.28 o
 -19   6   7        109.07        123.04        12.87 o
 -18   6   7          2.15         11.81         7.78 o
 -17   6   7          8.88         14.91         7.83 o
 -16   6   7          4.33          7.05         6.70 o
 -15   6   7         47.96         52.19        10.45 o
 -14   6   7          7.32          7.44         4.81 o
 -13   6   7         22.10         12.75         4.65 o
 -12   6   7          9.11         16.01         4.28 o
 -11   6   7        711.06        637.99        22.26 o
 -10   6   7        327.54        330.97        16.01 o
  -9   6   7         52.36         37.18         6.25 o
  -8   6   7         19.52         20.12         5.14 o
  -7   6   7        419.86        337.89        19.91 o
  -6   6   7          0.96         12.08         5.40 o
  -5   6   7        424.08        377.83        14.26 o
  -4   6   7        333.65        272.89         9.90 o
  -3   6   7        175.82        184.11         6.95 o
  -2   6   7        209.97        189.26         7.39 o
  -1   6   7        158.74        129.83         5.92 o
   0   6   7         85.85         88.77         5.16 o
   1   6   7        114.10         87.11         5.44 o
   2   6   7        338.75        345.11         9.52 o
   3   6   7        786.16        680.29        15.03 o
   4   6   7        504.21        451.85        12.40 o
   5   6   7         13.09         16.46         4.41 o
   6   6   7        509.68        489.36        15.41 o
   7   6   7         14.36         20.75         4.78 o
   8   6   7         17.34         11.09         4.04 o
   9   6   7        199.08        172.59        10.97 o
  10   6   7         54.72         56.69         7.04 o
  11   6   7         10.47         12.31         5.26 o
  12   6   7          0.15          2.72         3.87 o
  13   6   7         34.68         27.04         6.60 o
  14   6   7         19.49         21.13         7.16 o
  15   6   7          0.09          6.57         5.79 o
  16   6   7        172.23        174.61        14.70 o
  17   6   7          1.71          4.28         5.14 o
  18   6   7         37.50         46.45         8.40 o
  19   6   7          0.02          0.54         6.04 o
 -19   7   7         53.50         59.07        17.73 o
 -18   7   7          1.01         11.67         5.76 o
 -17   7   7        112.50        113.90        15.57 o
 -16   7   7        124.42        145.24        17.44 o
 -15   7   7         51.60         96.38        16.44 o
 -14   7   7         17.83          6.61         7.07 o
 -13   7   7        237.77        248.75        20.76 o
 -12   7   7         27.82         16.42         5.20 o
 -11   7   7         98.73         83.87         8.16 o
 -10   7   7         63.88         58.03         6.38 o
  -9   7   7        594.06        557.62        16.20 o
  -8   7   7         45.88         53.09         5.50 o
  -7   7   7         90.41         94.08         7.86 o
  -6   7   7         73.75         65.39         6.66 o
  -5   7   7        196.85        194.53         9.88 o
  -4   7   7          4.77         20.47         4.92 o
  -3   7   7       2421.14       2360.98        30.42 o
  -2   7   7        576.43        611.51        15.51 o
  -1   7   7         44.30         44.79         4.87 o
   0   7   7          1.26          6.70         2.88 o
   1   7   7        299.43        325.07        12.91 o
   2   7   7        582.24        564.40        16.84 o
   3   7   7        267.55        262.08        11.61 o
   4   7   7        650.57        634.51        17.65 o
   5   7   7         12.07         14.41         4.85 o
   6   7   7         73.97         85.92         8.34 o
   7   7   7        290.77        317.60        15.34 o
   8   7   7        172.34        197.31        12.26 o
   9   7   7          2.18         -3.88         3.88 o
  10   7   7         89.11        104.62        11.72 o
  11   7   7         69.48         74.42        10.15 o
  12   7   7        225.35        247.58        17.42 o
  13   7   7          0.00         -0.78         9.45 o
  14   7   7          2.27          1.79         6.33 o
  15   7   7         48.79         40.06         7.57 o
  16   7   7         53.11         48.61        10.08 o
  17   7   7          5.47          5.54         6.40 o
 -16   8   7         79.60         73.02        18.79 o
 -15   8   7         72.00         61.57        19.84 o
 -14   8   7         94.20         84.68        13.42 o
 -13   8   7          5.71          0.01         9.10 o
 -12   8   7         23.57         10.01         6.61 o
 -11   8   7          2.98          1.40         4.43 o
 -10   8   7          2.35         -5.08         5.08 o
  -9   8   7         96.35         92.39         8.48 o
  -8   8   7         44.15         36.59         5.28 o
  -7   8   7          8.05          2.37         3.93 o
  -6   8   7        103.51        108.56         8.05 o
  -5   8   7        364.06        342.13        13.88 o
  -4   8   7        877.96        841.99        21.36 o
  -3   8   7         43.99         49.64         6.81 o
  -2   8   7         63.66         76.56         8.19 o
  -1   8   7        499.45        461.95        18.44 o
   0   8   7        146.16        144.28        10.44 o
   1   8   7          7.94         10.34         3.74 o
   2   8   7         70.66         71.35         6.70 o
   3   8   7        103.63        104.45        10.98 o
   4   8   7         17.99         12.92         4.53 o
   5   8   7         35.57         42.50         8.96 o
   6   8   7         49.14         47.93         7.30 o
   7   8   7          0.01          0.64         4.51 o
   8   8   7         27.94         35.05         6.62 o
   9   8   7        116.94        130.65        13.29 o
  10   8   7         88.58        110.03        12.78 o
  11   8   7         33.08         29.42        15.35 o
  12   8   7          4.14         13.06         7.12 o
  13   8   7         39.32          7.59         9.94 o
  14   8   7         34.28         16.94         9.94 o
 -13   9   7         23.46         27.10        14.05 o
 -12   9   7         36.43         29.55        11.91 o
 -11   9   7         45.02         59.58        11.17 o
 -10   9   7         69.40         61.03        12.11 o
  -9   9   7         38.76         33.24         5.93 o
  -8   9   7        104.37         88.27         9.02 o
  -7   9   7          9.00         -4.45         4.45 o
  -6   9   7         10.15          5.41         4.39 o
  -5   9   7        143.79        154.21        13.70 o
  -4   9   7          1.68          8.80         5.24 o
  -3   9   7        376.36        372.70        17.60 o
  -2   9   7         96.75         95.14         9.23 o
  -1   9   7         73.75         93.08         9.19 o
   0   9   7        129.34        153.96        11.52 o
   1   9   7         98.19        113.48        12.58 o
   2   9   7          0.02         10.25         5.70 o
   3   9   7        137.30        150.26        14.38 o
   4   9   7          4.11         13.41         8.20 o
   5   9   7        159.12        222.48        17.06 o
   6   9   7        125.34        137.80        14.26 o
   7   9   7          0.33         -6.71         7.45 o
   8   9   7        158.65        189.49        20.07 o
  -8  10   7         65.22         67.78        16.19 o
  -7  10   7         80.32         57.92        15.01 o
  -6  10   7          3.27         -9.23         9.23 o
  -5  10   7        131.31        139.91        13.55 o
  -4  10   7         60.66         73.55        11.83 o
  -3  10   7         12.69         16.24         8.14 o
  -2  10   7          0.59          2.46         5.92 o
  -1  10   7         39.65         33.39        14.05 o
   0  10   7        163.69        199.07        19.81 o
   1  10   7         40.89         48.60        15.57 o
   2  10   7          5.42         13.87         9.89 o
   3  10   7        114.54        135.82        24.06 o
 -26   0   8         13.41         15.35        11.54 o
 -25   0   8          0.09         -3.54        10.13 o
 -24   0   8          4.77         -6.91         8.23 o
 -23   0   8          1.46         -2.06         8.90 o
 -22   0   8        105.09        113.14        12.87 o
 -21   0   8          1.34          4.15         5.46 o
 -20   0   8        351.15        371.16        21.56 o
 -19   0   8         47.14         57.08         9.23 o
 -18   0   8       1697.56       1626.38        61.84 o
 -17   0   8       1342.13       1304.00        34.93 o
 -16   0   8          0.06          7.95         3.93 o
 -15   0   8        198.33        201.18        10.36 o
 -14   0   8        440.49        366.70        23.70 o
 -13   0   8         52.91         87.08         6.82 o
 -12   0   8       3835.96       3892.79        56.05 o
 -11   0   8        353.52        310.17        11.54 o
 -10   0   8        436.06        492.33        10.01 o
  -9   0   8        359.48        356.22         8.67 o
  -8   0   8      11690.43      12077.84       136.00 o
  -7   0   8      20832.68      22366.13       141.75 o
  -6   0   8         16.47         40.26         7.07 o
  -5   0   8       1679.80       1814.63        11.60 o
  -4   0   8       1734.94       1543.22        16.90 o
  -3   0   8       2334.32       2236.07        23.13 o
  -2   0   8        580.10        734.02        20.55 o
  -1   0   8        734.67        801.97        34.80 o
   0   0   8       6229.41       6512.51        71.85 o
   1   0   8       5225.78       5885.09        69.14 o
   2   0   8       4698.00       5173.72        64.11 o
   3   0   8        401.10        330.52        13.43 o
   4   0   8       3576.26       3726.10        32.11 o
   5   0   8       6453.64       7276.72        77.69 o
   6   0   8       4662.48       5132.26        36.32 o
   7   0   8      14215.69      14515.42        63.26 o
   8   0   8        949.50       1052.40        19.37 o
   9   0   8       2838.87       2926.71        22.66 o
  10   0   8         56.43         73.30         3.64 o
  11   0   8        620.94        590.65        12.71 o
  12   0   8        776.61        763.21        22.42 o
  13   0   8         37.30         40.32         5.53 o
  14   0   8          2.09          2.86         3.93 o
  15   0   8        235.51        265.35        14.56 o
  16   0   8          0.77         15.21         6.26 o
  17   0   8        333.68        321.64        20.40 o
  18   0   8         62.58         62.43        10.50 o
  19   0   8          8.06         17.00         5.78 o
  20   0   8          2.43         -8.52         8.52 o
  21   0   8        171.11        221.00        19.33 o
  22   0   8        422.30        443.86        40.41 o
 -26   1   8          0.56         21.04        12.40 o
 -25   1   8         19.43          9.94         5.60 o
 -24   1   8          7.60          9.42         5.79 o
 -23   1   8          1.41          6.41         5.57 o
 -22   1   8         12.94          4.10         5.17 o
 -21   1   8          0.16          0.17         3.35 o
 -20   1   8        106.07        103.24         8.48 o
 -19   1   8        180.86        168.59         8.70 o
 -18   1   8         85.60         86.29         5.07 o
 -17   1   8          2.21         18.12         3.40 o
 -16   1   8         83.62         97.80         5.76 o
 -15   1   8         91.62         97.62         5.01 o
 -14   1   8         88.42         87.21         4.65 o
 -13   1   8         35.43         46.58         3.98 o
 -12   1   8         18.62         15.63         2.49 o
 -11   1   8         18.78         23.47         2.35 o
 -10   1   8        279.26        236.79         6.55 o
  -9   1   8        149.04        104.96         3.17 o
  -8   1   8        762.86        836.08         9.93 o
  -7   1   8       1717.23       1758.13        15.16 o
  -6   1   8        987.51        869.48        21.89 o
  -5   1   8        548.04        553.42         7.16 o
  -4   1   8        155.11        155.00         4.09 o
  -3   1   8        132.19        118.33         3.63 o
  -2   1   8       1240.23       1153.84        11.83 o
  -1   1   8        289.36        280.48         8.84 o
   0   1   8        518.91        602.59        10.99 o
   1   1   8       1279.77       1302.82        16.44 o
   2   1   8        255.04        329.42        12.02 o
   3   1   8          0.01          1.77         1.10 o
   4   1   8         41.43         55.81         2.65 o
   5   1   8        264.04        254.74         8.45 o
   6   1   8         52.10         59.68         3.35 o
   7   1   8         48.95         51.50         2.94 o
   8   1   8        321.12        301.90         5.58 o
   9   1   8        405.75        341.91         5.66 o
  10   1   8        654.38        579.76         7.24 o
  11   1   8          0.01         -1.80         1.80 o
  12   1   8         13.81          8.54         2.02 o
  13   1   8         50.69         43.30         3.69 o
  14   1   8         29.40         23.90         3.54 o
  15   1   8         52.14         44.69         5.72 o
  16   1   8          5.27          6.97         4.47 o
  17   1   8         26.68         24.38         5.46 o
  18   1   8          6.62         -0.25         4.48 o
  19   1   8         80.08         90.74        10.29 o
  20   1   8          1.79         14.84         5.40 o
  21   1   8        103.19         95.58        13.35 o
  22   1   8          0.03         15.74         6.75 o
  23   1   8          5.10         35.97        19.08 o
 -27   2   8         28.60         33.78        13.07 o
 -26   2   8         31.33         31.08        11.53 o
 -25   2   8          1.46         11.36         6.99 o
 -24   2   8         25.54         34.82         9.98 o
 -23   2   8          6.44         10.82         7.67 o
 -22   2   8          8.37         23.14         6.91 o
 -21   2   8          0.38         -3.24         5.09 o
 -20   2   8         22.01         18.76         4.51 o
 -19   2   8          8.38         14.52         3.68 o
 -18   2   8        284.70        290.93        11.08 o
 -17   2   8        201.11        178.22         7.37 o
 -16   2   8         16.92         23.73         3.34 o
 -15   2   8         77.11         77.86         5.07 o
 -14   2   8       1666.78       1678.77        20.79 o
 -13   2   8        406.02        402.14        10.04 o
 -12   2   8         25.75         27.89         3.32 o
 -11   2   8        332.90        331.68         9.92 o
 -10   2   8        867.25        932.24        16.01 o
  -9   2   8        857.63        930.61        24.84 o
  -8   2   8       5680.60       5784.02        84.51 o
  -7   2   8       2992.67       3150.12        41.58 o
  -6   2   8         66.16         94.91         3.91 o
  -5   2   8          0.00          5.92         1.46 o
  -4   2   8         44.67        107.62         3.74 o
  -3   2   8          0.13          5.95         1.68 o
  -2   2   8         33.95         19.34         2.34 o
  -1   2   8       1317.05       1288.43        18.90 o
   0   2   8       5604.01       6166.00        51.35 o
   1   2   8        255.58        285.61         8.25 o
   2   2   8       2580.94       2888.30        41.80 o
   3   2   8       5864.70       6135.42        51.52 o
   4   2   8        234.37        226.44         5.81 o
   5   2   8          5.14          8.05         1.57 o
   6   2   8         54.59         30.62         2.04 o
   7   2   8       1309.77       1307.29        18.52 o
   8   2   8        491.64        557.51         9.27 o
   9   2   8          6.73          5.47         1.60 o
  10   2   8         17.36         19.27         2.13 o
  11   2   8        922.30        926.39        15.32 o
  12   2   8          4.44          6.50         2.67 o
  13   2   8        292.29        278.62         9.01 o
  14   2   8        319.81        333.20        11.91 o
  15   2   8         84.93         91.81         7.30 o
  16   2   8          7.65          5.66         3.44 o
  17   2   8          6.67          9.62         4.11 o
  18   2   8         45.81         53.37         7.71 o
  19   2   8         38.85         39.00         7.13 o
  20   2   8          4.69          6.45         4.37 o
  21   2   8         94.52        118.20        12.32 o
  22   2   8         57.23         77.83        17.74 o
  23   2   8        130.21        116.78        34.04 o
 -25   3   8         39.80         34.02        12.71 o
 -24   3   8         33.59         49.23         9.07 o
 -23   3   8         33.37         33.48         7.42 o
 -22   3   8          4.56         -5.37         5.37 o
 -21   3   8          7.28          2.37         5.14 o
 -20   3   8        252.43        281.68        12.76 o
 -19   3   8        184.05        185.56        11.29 o
 -18   3   8        124.38        135.57         9.50 o
 -17   3   8          9.62          2.99         3.89 o
 -16   3   8         93.82         83.34         6.97 o
 -15   3   8        560.73        544.09        16.41 o
 -14   3   8         34.54         51.15         6.05 o
 -13   3   8       1052.45       1028.47        19.36 o
 -12   3   8       1866.38       1780.74        27.46 o
 -11   3   8        366.90        362.62        16.26 o
 -10   3   8        552.54        497.78        13.10 o
  -9   3   8         40.33         22.88         3.36 o
  -8   3   8        344.83        341.03        13.21 o
  -7   3   8         21.32         15.45         7.75 o
  -6   3   8       1520.55       1328.64        28.98 o
  -5   3   8       3551.38       3735.92        69.31 o
  -4   3   8          9.98         19.12         4.06 o
  -3   3   8         65.98         71.95         6.22 o
  -2   3   8       5163.04       5092.36        68.65 o
  -1   3   8         10.89          9.02         3.38 o
   0   3   8        866.89        845.65        13.05 o
   1   3   8       5174.15       5113.77        50.54 o
   2   3   8          0.08         17.97         4.62 o
   3   3   8        279.83        250.06         9.54 o
   4   3   8        879.58        871.50        20.62 o
   5   3   8       1580.54       1501.61        16.55 o
   6   3   8        919.95        921.33        14.01 o
   7   3   8         64.80         48.48         2.83 o
   8   3   8       3275.75       3273.35        25.45 o
   9   3   8       1146.42       1084.21        14.82 o
  10   3   8         18.47         16.45         2.57 o
  11   3   8        661.53        602.63        12.94 o
  12   3   8         10.20          9.19         2.62 o
  13   3   8        381.07        392.92        12.38 o
  14   3   8         46.54         54.17         5.10 o
  15   3   8          3.80         -3.87         4.66 o
  16   3   8         57.82         56.60         6.20 o
  17   3   8         97.33        117.40         9.54 o
  18   3   8         20.17         18.80         5.18 o
  19   3   8         48.00         46.86         7.48 o
  20   3   8         23.24         25.23         7.74 o
  21   3   8        111.63        119.91        12.27 o
  22   3   8          0.21          6.92         7.39 o
 -24   4   8          1.38          2.64        13.51 o
 -23   4   8          9.08         14.68         6.56 o
 -22   4   8          6.67          4.37         5.01 o
 -21   4   8         24.74         21.81         5.03 o
 -20   4   8         36.76         41.06         6.27 o
 -19   4   8         24.61         37.78         8.14 o
 -18   4   8         26.49         26.75         6.02 o
 -17   4   8         91.59         93.66        10.02 o
 -16   4   8         57.26         71.79         8.47 o
 -15   4   8          0.03          4.66         5.29 o
 -14   4   8        198.61        185.62        10.28 o
 -13   4   8          1.58          2.19         2.63 o
 -12   4   8        195.64        210.38         9.11 o
 -11   4   8        441.15        430.29        12.75 o
 -10   4   8        836.58        827.15        17.87 o
  -9   4   8         18.41         21.90         3.37 o
  -8   4   8        206.17        198.55         9.72 o
  -7   4   8         94.24         96.96         6.69 o
  -6   4   8        117.81        122.13         7.44 o
  -5   4   8         69.22         61.09         4.53 o
  -4   4   8        290.20        295.55         9.66 o
  -3   4   8        469.33        466.24         8.82 o
  -2   4   8         52.56         46.63         3.49 o
  -1   4   8        147.34        162.30         6.28 o
   0   4   8         10.44         20.97         6.42 o
   1   4   8         97.52        112.94         6.18 o
   2   4   8         67.54         74.08         4.69 o
   3   4   8       1218.79       1281.79        27.13 o
   4   4   8         43.66         72.47         5.98 o
   5   4   8         86.70         83.61         5.80 o
   6   4   8        247.11        224.90         7.66 o
   7   4   8        148.52        154.66         8.47 o
   8   4   8        447.88        443.62         9.98 o
   9   4   8          1.35          0.26         2.42 o
  10   4   8        393.89        381.58        11.18 o
  11   4   8         35.55         40.96         4.61 o
  12   4   8         22.31         25.21         4.25 o
  13   4   8         42.98         32.97         4.19 o
  14   4   8          0.05         -2.51         4.68 o
  15   4   8          6.19         -4.94         4.94 o
  16   4   8         26.51         24.88         7.45 o
  17   4   8         16.03         13.59         4.18 o
  18   4   8         48.32         43.46         6.36 o
  19   4   8         60.01         37.44         6.80 o
  20   4   8         37.56         33.89         8.88 o
  21   4   8          3.79         -0.40        12.76 o
  22   4   8          2.19         -9.39         9.39 o
 -24   5   8         20.20         29.79        14.35 o
 -23   5   8         22.45         25.04        13.54 o
 -22   5   8          5.16         -5.75         5.75 o
 -21   5   8          1.97         -1.04         7.98 o
 -20   5   8         66.83         88.15        11.25 o
 -19   5   8         29.75         28.30         7.12 o
 -18   5   8          0.80          3.10         4.83 o
 -17   5   8         55.59         56.89         8.86 o
 -16   5   8        258.34        240.25        15.99 o
 -15   5   8        197.97        182.77        17.03 o
 -14   5   8        301.64        284.24        41.12 o
 -13   5   8          3.89         12.01         4.21 o
 -12   5   8         42.03         41.94         6.02 o
 -11   5   8         69.82         58.95         6.65 o
 -10   5   8          7.55         10.48         3.64 o
  -9   5   8         21.29         17.51         4.34 o
  -8   5   8        326.25        298.57        14.99 o
  -7   5   8         93.01         89.10         8.57 o
  -6   5   8        632.81        634.71        20.62 o
  -5   5   8       1019.22        997.32        21.65 o
  -4   5   8          0.06          6.86         3.50 o
  -3   5   8         67.97         74.20         5.48 o
  -2   5   8       1754.86       1582.34        19.69 o
  -1   5   8         95.97        120.59         8.54 o
   0   5   8        761.59        693.43        15.09 o
   1   5   8        762.79        748.97        15.53 o
   2   5   8         31.41         59.71         6.67 o
   3   5   8        634.09        558.13        12.93 o
   4   5   8        115.10         94.48         6.01 o
   5   5   8        703.99        673.94        13.69 o
   6   5   8         12.05         16.94         3.66 o
   7   5   8         77.63         84.93         6.86 o
   8   5   8        306.25        292.45        11.66 o
   9   5   8         41.86         42.37         4.69 o
  10   5   8         60.01         48.88         5.46 o
  11   5   8         24.07         28.34         4.51 o
  12   5   8          2.43         -1.34         4.04 o
  13   5   8        160.81        165.04         9.86 o
  14   5   8         71.38         60.68         6.39 o
  15   5   8         50.24         46.98         6.93 o
  16   5   8         11.12         11.66         4.42 o
  17   5   8          7.31         -3.07         4.68 o
  18   5   8          1.68         -2.37         4.68 o
  19   5   8         86.64         55.35        16.12 o
  20   5   8          4.25         14.04         7.62 o
  21   5   8         19.06         27.74        12.64 o
 -21   6   8         16.69         36.29        14.85 o
 -20   6   8         15.17         16.45         7.82 o
 -19   6   8          0.60         -0.63         4.91 o
 -18   6   8        167.47        194.79        19.40 o
 -17   6   8         43.74         54.48         9.09 o
 -16   6   8        206.01        220.03        22.99 o
 -15   6   8          5.14         -6.06         6.46 o
 -14   6   8         17.32          7.67        10.19 o
 -13   6   8          3.04          1.73         6.52 o
 -12   6   8        354.59        356.19        16.70 o
 -11   6   8        932.44        930.73        26.50 o
 -10   6   8        127.29        118.69         9.81 o
  -9   6   8         26.88         22.06         5.00 o
  -8   6   8       1212.36       1173.27        37.52 o
  -7   6   8       1119.26       1052.73        28.93 o
  -6   6   8         88.63         86.86         7.76 o
  -5   6   8         53.63         54.92         6.07 o
  -4   6   8        150.33        169.36         8.59 o
  -3   6   8        313.08        345.87        12.08 o
  -2   6   8          7.07          9.22         2.78 o
  -1   6   8        117.86        115.45         5.85 o
   0   6   8        990.29        963.59        15.97 o
   1   6   8        567.62        574.06        12.41 o
   2   6   8        257.56        266.77         8.41 o
   3   6   8          2.20          6.06         3.08 o
   4   6   8          9.32         14.62         2.83 o
   5   6   8          5.55          9.27         2.96 o
   6   6   8        330.61        350.89        13.21 o
   7   6   8        364.44        388.07        14.18 o
   8   6   8         62.32         60.85         6.07 o
   9   6   8          3.27          3.72         3.70 o
  10   6   8        563.64        592.53        20.45 o
  11   6   8        198.28        184.39        10.27 o
  12   6   8         12.43          9.87         4.33 o
  13   6   8         80.18         69.85         9.40 o
  14   6   8         28.71         24.24         6.47 o
  15   6   8         41.61         27.47         8.27 o
  16   6   8        110.93        103.60        11.43 o
  17   6   8         15.50         15.22         5.31 o
  18   6   8          0.58         -0.40         5.41 o
  19   6   8         13.84          1.50         4.83 o
 -18   7   8         58.05         71.40        10.83 o
 -17   7   8          5.94         15.00         7.22 o
 -16   7   8          5.90         -0.79         6.27 o
 -15   7   8          3.26          7.81         6.67 o
 -14   7   8         17.33         14.99         7.03 o
 -13   7   8          7.04          0.50         9.72 o
 -12   7   8         38.43         13.00         6.18 o
 -11   7   8          0.71          6.57         3.23 o
 -10   7   8        306.51        286.88        11.90 o
  -9   7   8        153.90        164.89         9.29 o
  -8   7   8         87.90         86.07         6.87 o
  -7   7   8         39.46         32.75         4.96 o
  -6   7   8         66.25         58.86         5.96 o
  -5   7   8         39.84         36.80         4.53 o
  -4   7   8        120.46        113.52         7.32 o
  -3   7   8          6.10         39.43         5.44 o
  -2   7   8         83.39        105.58         7.18 o
  -1   7   8         71.60         57.20         5.34 o
   0   7   8         20.04         16.53         3.95 o
   1   7   8          0.01          3.78         3.78 o
   2   7   8        113.89        125.93         8.48 o
   3   7   8         18.83         16.93         3.95 o
   4   7   8        306.18        311.41        12.92 o
   5   7   8        194.39        193.30        12.12 o
   6   7   8         78.54         69.91         7.97 o
   7   7   8          0.90          0.91         4.08 o
   8   7   8        155.58        136.14        10.58 o
   9   7   8         11.43          2.08         5.60 o
  10   7   8         88.69        102.38        11.77 o
  11   7   8        257.37        283.18        18.53 o
  12   7   8        204.08        216.19        16.94 o
  13   7   8         42.78         41.96        10.40 o
  14   7   8         49.58         43.90         9.82 o
  15   7   8          5.36          9.50         8.77 o
  16   7   8         11.85          6.96         5.44 o
 -16   8   8         18.71         21.66        11.33 o
 -15   8   8          0.14         -0.84         6.36 o
 -14   8   8        135.31        131.19        17.15 o
 -13   8   8         39.68         20.96        11.99 o
 -12   8   8         38.27         34.04         9.56 o
 -11   8   8        155.51        149.30        16.50 o
 -10   8   8         38.34         30.22         5.35 o
  -9   8   8         21.07         32.83         5.31 o
  -8   8   8        147.17        142.74         9.26 o
  -7   8   8         40.98         44.06         5.62 o
  -6   8   8         18.42         17.33         4.00 o
  -5   8   8         62.31         71.33         6.87 o
  -4   8   8         70.06         66.93         6.82 o
  -3   8   8          0.81          6.81         6.28 o
  -2   8   8         13.40         21.50         4.59 o
  -1   8   8          1.06         10.99         4.24 o
   0   8   8         84.41         75.74         7.14 o
   1   8   8        122.19        154.17         9.86 o
   2   8   8          5.53          8.33         4.50 o
   3   8   8         54.98         69.08         8.31 o
   4   8   8        111.77        128.57        10.90 o
   5   8   8          8.51          7.25         4.35 o
   6   8   8        329.51        336.10        17.00 o
   7   8   8         25.00         28.02         6.38 o
   8   8   8         10.78         13.60         5.47 o
   9   8   8         23.27         30.63         9.31 o
  10   8   8         62.30         49.24         9.79 o
  11   8   8         84.98         98.93        12.25 o
  12   8   8          5.39         -3.54         6.51 o
  13   8   8          2.33        -12.24        12.92 o
 -13   9   8          0.47         -1.58         7.35 o
 -12   9   8         36.94         34.30        14.15 o
 -11   9   8          0.43         10.37         5.15 o
 -10   9   8        230.86        272.65        18.42 o
  -9   9   8         66.05         56.26         7.32 o
  -8   9   8          9.42         10.10         3.65 o
  -7   9   8          1.68          1.86         5.84 o
  -6   9   8        268.35        251.48        14.76 o
  -5   9   8        190.34        196.50        15.73 o
  -4   9   8         43.97         63.28         7.97 o
  -3   9   8         21.80         34.53         6.87 o
  -2   9   8        125.98        135.22        11.15 o
  -1   9   8         76.51         72.08         8.52 o
   0   9   8         30.51         38.58         8.78 o
   1   9   8         77.55         82.96        11.03 o
   2   9   8          4.60          6.54         5.90 o
   3   9   8         50.41         63.64        10.53 o
   4   9   8        236.71        283.94        19.82 o
   5   9   8        291.32        313.15        20.70 o
   6   9   8         12.67         29.47         7.68 o
   7   9   8         10.74          2.69        10.24 o
  -7  10   8        123.62        128.65        22.71 o
  -6  10   8         50.73         55.22        16.26 o
  -5  10   8        120.45        115.75        12.61 o
  -4  10   8        400.79        414.95        27.94 o
  -3  10   8        198.70        186.67        18.95 o
  -2  10   8          2.26         18.37        13.52 o
   0  10   8         38.76         55.58        16.20 o
   1  10   8         25.32         43.21        15.21 o
   2  10   8          0.05        -10.49        10.49 o
 -26   1   9         17.51         14.67         9.32 o
 -25   1   9          4.65         -5.09         6.33 o
 -24   1   9          2.10          0.08         4.81 o
 -23   1   9         80.47         80.74        10.02 o
 -22   1   9         61.85         84.30        12.09 o
 -21   1   9        202.57        176.74        11.08 o
 -20   1   9          2.16          3.09         4.04 o
 -19   1   9         71.19         69.43         5.85 o
 -18   1   9          1.89          2.01         2.39 o
 -17   1   9        738.30        773.47        14.40 o
 -16   1   9        653.48        594.89        12.38 o
 -15   1   9          0.98          2.25         2.53 o
 -14   1   9         30.74         29.56         2.97 o
 -13   1   9        605.90        577.14        11.22 o
 -12   1   9        708.62        702.35        11.01 o
 -11   1   9        135.93        210.73         4.40 o
 -10   1   9        128.59        141.34         3.78 o
  -9   1   9          9.71         34.99         2.19 o
  -8   1   9       1139.23       1596.62        15.87 o
  -7   1   9        187.76        141.90         9.47 o
  -6   1   9          4.16          4.74         1.39 o
  -5   1   9       1741.95       1848.92        15.30 o
  -4   1   9        107.22        130.78         3.53 o
  -3   1   9       1357.10       1420.14        13.96 o
  -2   1   9       1331.43       1255.41        24.55 o
  -1   1   9        815.98        833.91        21.07 o
   0   1   9        376.94        451.24        10.77 o
   1   1   9        668.12        915.34        12.15 o
   2   1   9       4001.75       4058.19        45.52 o
   3   1   9        300.98        372.39         6.10 o
   4   1   9        437.18        461.01         7.24 o
   5   1   9       3659.45       3864.04        32.69 o
   6   1   9        674.54        627.38         9.94 o
   7   1   9        400.23        380.64         7.05 o
   8   1   9       3655.16       3975.35        21.15 o
   9   1   9       1592.79       1534.65        12.37 o
  10   1   9        411.36        407.26         6.45 o
  11   1   9       1170.78       1189.66        15.69 o
  12   1   9        145.22        136.83         6.12 o
  13   1   9         25.13         16.55         2.84 o
  14   1   9        130.49        151.51         7.39 o
  15   1   9        307.43        313.62        12.49 o
  16   1   9        128.70        132.90        10.73 o
  17   1   9          0.33          1.41         4.42 o
  18   1   9          0.01          7.11         4.65 o
  19   1   9         15.41         39.08         7.50 o
  20   1   9         99.46        113.51        11.50 o
  21   1   9        269.33        274.15        17.96 o
  22   1   9         86.29        153.20        25.08 o
 -27   2   9         33.53         35.83        13.09 o
 -26   2   9         37.47         33.72        12.19 o
 -25   2   9         26.30         61.25        11.84 o
 -24   2   9         23.93         35.99         9.72 o
 -23   2   9        115.09        127.10        15.27 o
 -22   2   9         21.06         33.96         9.16 o
 -21   2   9         13.66         17.86         5.98 o
 -20   2   9        193.80        172.78        10.83 o
 -19   2   9         52.93         71.57         6.25 o
 -18   2   9          9.36          7.18         2.88 o
 -17   2   9        315.18        279.71        10.40 o
 -16   2   9          8.34          2.35         3.06 o
 -15   2   9       1347.26       1307.35        20.82 o
 -14   2   9          6.81          8.56         3.40 o
 -13   2   9        183.96        183.96         8.92 o
 -12   2   9        219.01        216.70         8.91 o
 -11   2   9        133.86        121.72         5.83 o
 -10   2   9       1480.79       1373.59        24.61 o
  -9   2   9        195.44        193.33         6.20 o
  -8   2   9        228.93        256.27         6.39 o
  -7   2   9       1894.28       1854.28        20.68 o
  -6   2   9          8.59          6.98         2.39 o
  -5   2   9        385.57        399.13         8.83 o
  -4   2   9          1.71          1.56         1.18 o
  -3   2   9         22.44         41.92         2.82 o
  -2   2   9        241.97        248.49         6.79 o
  -1   2   9       2099.92       1987.41        25.04 o
   0   2   9         23.39          9.30         2.84 o
   1   2   9         72.77         97.51         5.31 o
   2   2   9       1070.09       1193.42        17.82 o
   3   2   9       2571.53       2461.13        23.48 o
   4   2   9       3794.38       3563.60        49.86 o
   5   2   9         33.77         46.07         2.87 o
   6   2   9        141.19        131.27         3.72 o
   7   2   9         95.14         69.35         2.80 o
   8   2   9        385.89        339.29         5.47 o
   9   2   9          1.49          4.20         2.70 o
  10   2   9        526.79        483.14         8.60 o
  11   2   9        616.30        611.50        12.13 o
  12   2   9        578.71        545.09        11.63 o
  13   2   9        128.85        135.49         6.37 o
  14   2   9        219.69        203.22         7.61 o
  15   2   9         20.96         12.46         3.12 o
  16   2   9          2.90         -0.75         3.32 o
  17   2   9         87.43         99.48        13.75 o
  18   2   9         15.32          9.60         4.29 o
  19   2   9          0.53         -0.64         5.20 o
  20   2   9          2.92         10.27         6.99 o
  21   2   9        118.35        127.85        12.80 o
  22   2   9         15.29         14.60        10.72 o
 -25   3   9          0.15          3.20         7.53 o
 -24   3   9          1.36          2.40         5.55 o
 -23   3   9         49.06         53.29         9.09 o
 -22   3   9        100.88         85.16        10.55 o
 -21   3   9          9.51          2.26         6.28 o
 -20   3   9         26.60         23.00         5.07 o
 -19   3   9         11.91         15.07         6.41 o
 -18   3   9         85.02         68.16         7.09 o
 -17   3   9         11.72          8.95         2.93 o
 -16   3   9         11.95         18.57         3.90 o
 -15   3   9        310.09        323.20        13.92 o
 -14   3   9         30.99         38.66         5.93 o
 -13   3   9        142.46        152.18         7.86 o
 -12   3   9        234.98        242.73         7.87 o
 -11   3   9        315.07        278.79        13.11 o
 -10   3   9          1.07          1.53         4.72 o
  -9   3   9        985.80       1018.15        15.91 o
  -8   3   9        282.63        288.06         9.21 o
  -7   3   9          8.41          2.39         2.92 o
  -6   3   9        762.61        820.19        15.12 o
  -5   3   9         81.55        111.32         6.29 o
  -4   3   9         10.56          8.37         2.67 o
  -3   3   9         52.11         47.66         3.85 o
  -2   3   9         35.56         62.22         3.91 o
  -1   3   9       1706.22       1726.89        33.28 o
   0   3   9         29.59         65.11         7.28 o
   1   3   9       1173.73       1332.86        20.21 o
   2   3   9          0.70          6.79         3.39 o
   3   3   9        427.55        468.66        10.30 o
   4   3   9        171.52        191.98         7.37 o
   5   3   9        446.10        422.65        12.10 o
   6   3   9         36.25         31.89         2.79 o
   7   3   9        246.18        281.67         7.83 o
   8   3   9         52.39         84.74         4.66 o
   9   3   9        786.65        765.02        12.05 o
  10   3   9        243.27        243.57         8.31 o
  11   3   9        153.77        174.22         7.26 o
  12   3   9         26.38         15.65         3.04 o
  13   3   9        704.79        705.09        15.09 o
  14   3   9         24.15         18.54         6.82 o
  15   3   9         87.35         84.75         7.29 o
  16   3   9        106.88        114.49         9.16 o
  17   3   9         45.89         39.91         6.33 o
  18   3   9          4.75         11.42         4.97 o
  19   3   9          0.06          3.69         4.60 o
  20   3   9         20.04          5.53         5.73 o
  21   3   9          2.88         15.49         9.53 o
  22   3   9         50.26         45.00        12.66 o
 -24   4   9          5.79          2.26         7.54 o
 -23   4   9        156.58        160.84        14.83 o
 -22   4   9          1.44         12.58         7.73 o
 -21   4   9         32.38         13.88         4.54 o
 -20   4   9         31.82         18.59         5.34 o
 -19   4   9        172.30        205.66        12.62 o
 -18   4   9          0.88          3.46         4.55 o
 -17   4   9        154.48        131.68        11.73 o
 -16   4   9          6.36          2.03         3.18 o
 -15   4   9        114.45         94.74         7.82 o
 -14   4   9        130.91        148.23         9.33 o
 -13   4   9         62.34         58.17         6.79 o
 -12   4   9         38.15         35.10         4.03 o
 -11   4   9       1539.94       1448.76        21.47 o
 -10   4   9       2706.25       2547.70        28.48 o
  -9   4   9         32.11         51.94         5.77 o
  -8   4   9         97.69         83.58         7.02 o
  -7   4   9       1524.57       1419.26        21.93 o
  -6   4   9        393.59        405.54        11.91 o
  -5   4   9          1.24          5.02         2.55 o
  -4   4   9          9.43         13.71         3.14 o
  -3   4   9         35.76         25.33         2.50 o
  -2   4   9        192.82        162.23         5.93 o
  -1   4   9       1163.82       1151.56        16.65 o
   0   4   9        610.77        615.31        16.22 o
   1   4   9        748.40        772.37        17.69 o
   2   4   9          6.35         12.57         3.07 o
   3   4   9       3441.04       3227.38        75.35 o
   4   4   9       1069.97       1079.18        21.99 o
   5   4   9         50.66         50.10         4.64 o
   6   4   9         11.73          5.91         3.02 o
   7   4   9        108.19        117.13         5.40 o
   8   4   9        561.30        498.38        11.04 o
   9   4   9         34.45         38.45         3.47 o
  10   4   9       1022.49        970.58        18.29 o
  11   4   9        270.98        256.18         9.08 o
  12   4   9        272.19        245.43        10.36 o
  13   4   9         59.00         69.71         5.77 o
  14   4   9         15.50         16.83         4.06 o
  15   4   9          3.95         -3.12         3.82 o
  16   4   9          5.38          5.87         3.55 o
  17   4   9         37.18         39.86         6.95 o
  18   4   9        152.09        147.01        12.90 o
  19   4   9         18.03         17.36         4.92 o
  20   4   9         24.14         18.71         5.10 o
 -23   5   9          2.39         14.49        10.76 o
 -22   5   9          0.24          2.22         8.10 o
 -21   5   9         42.90         55.34         8.10 o
 -20   5   9          6.83          3.14         7.11 o
 -19   5   9          7.27          5.62         5.84 o
 -18   5   9         11.37         15.14         5.67 o
 -17   5   9         15.77         27.83         7.07 o
 -16   5   9        217.74        230.38        15.82 o
 -15   5   9         86.57         96.13        10.36 o
 -14   5   9          2.46         -5.79         5.79 o
 -13   5   9        389.84        427.85        24.03 o
 -12   5   9          1.68          3.09         3.63 o
 -11   5   9        142.13        110.37         8.52 o
 -10   5   9        346.56        344.54        13.17 o
  -9   5   9       1567.02       1517.74        34.18 o
  -8   5   9        882.29        928.83        25.95 o
  -7   5   9          6.31          4.33         3.35 o
  -6   5   9         28.66         30.09         4.66 o
  -5   5   9        539.00        534.95        16.12 o
  -4   5   9        188.76        178.06         9.26 o
  -3   5   9        601.10        575.31        11.21 o
  -2   5   9        388.02        380.74         9.91 o
  -1   5   9         12.88         21.68         2.94 o
   0   5   9         65.99         68.66         4.57 o
   1   5   9       1414.11       1405.52        21.52 o
   2   5   9       2037.21       2182.66        25.63 o
   3   5   9        265.63        274.99        10.12 o
   4   5   9        476.03        491.60        16.15 o
   5   5   9        988.44       1009.82        23.68 o
   6   5   9        317.89        327.80        12.29 o
   7   5   9         30.57         25.93         4.83 o
   8   5   9         13.95         12.72         5.60 o
   9   5   9        180.17        167.15         9.28 o
  10   5   9         99.58         95.25         7.39 o
  11   5   9         34.34         40.92         5.62 o
  12   5   9          4.32          1.37         3.52 o
  13   5   9         30.93         28.65         4.77 o
  14   5   9         54.05         56.91         6.62 o
  15   5   9          0.42         -3.95         3.95 o
  16   5   9         52.01         61.22         7.13 o
  17   5   9          0.65         -2.88         4.44 o
  18   5   9         88.75         93.29        10.77 o
  19   5   9         10.67          4.35         5.93 o
 -21   6   9          5.34         10.36         9.19 o
 -20   6   9          3.90          0.56         7.61 o
 -19   6   9          0.82          3.84         5.51 o
 -18   6   9         31.05         29.22         7.65 o
 -17   6   9        103.17         95.98        11.54 o
 -16   6   9          3.51          8.25        12.49 o
 -15   6   9         93.37        103.15        14.03 o
 -14   6   9          9.28         10.94        10.41 o
 -13   6   9        314.03        315.01        41.53 o
 -12   6   9        184.66        156.69        16.15 o
 -11   6   9        595.18        564.55        20.73 o
 -10   6   9         23.46         18.78         9.38 o
  -9   6   9          0.17          5.54         4.31 o
  -8   6   9         25.34         32.46         6.63 o
  -7   6   9          2.49          3.65         4.63 o
  -6   6   9          2.51          1.69         3.08 o
  -5   6   9          8.11          1.85         3.52 o
  -4   6   9         49.10         42.08         6.90 o
  -3   6   9        104.76         80.98         6.27 o
  -2   6   9         79.81         58.51         5.35 o
  -1   6   9         71.31         71.94         4.78 o
   0   6   9          0.27          5.50         2.93 o
   1   6   9          1.87          2.85         2.76 o
   2   6   9         32.44         27.56         3.77 o
   3   6   9        583.04        590.67        14.51 o
   4   6   9         34.50         39.68         4.44 o
   5   6   9         62.17         66.43         6.77 o
   6   6   9        239.50        227.47        11.23 o
   7   6   9        334.13        302.32        12.94 o
   8   6   9        146.72        117.69         8.40 o
   9   6   9        327.25        317.76        13.61 o
  10   6   9          0.26         16.11         4.67 o
  11   6   9          3.44         12.98         4.23 o
  12   6   9          0.11          1.94         3.58 o
  13   6   9         82.22         71.36         7.66 o
  14   6   9         13.01          5.31         6.14 o
  15   6   9          6.29         -0.05         6.93 o
  16   6   9         46.41         59.14         9.22 o
  17   6   9          0.12          0.60         5.08 o
  18   6   9          0.44          2.80         4.87 o
 -18   7   9          1.81          7.16         6.16 o
 -17   7   9         68.75         95.75        13.69 o
 -16   7   9          4.91          5.04        11.88 o
 -15   7   9         39.44         33.66         8.51 o
 -14   7   9         22.31         20.63         9.47 o
 -13   7   9        211.53        234.56        20.54 o
 -12   7   9          8.85          3.99         5.83 o
 -11   7   9        120.06        128.46        14.65 o
 -10   7   9          6.36          2.67         3.90 o
  -9   7   9        782.10        787.31        18.17 o
  -8   7   9        515.75        501.99        16.24 o
  -7   7   9        134.17        139.15         8.75 o
  -6   7   9         12.24         15.87         3.67 o
  -5   7   9        432.21        424.64        13.63 o
  -4   7   9        299.04        306.98        11.61 o
  -3   7   9        595.92        622.30        16.16 o
  -2   7   9        819.48        740.39        17.56 o
  -1   7   9         30.89         53.85         5.54 o
   0   7   9          0.61         11.38         4.41 o
   1   7   9        899.54        977.37        22.47 o
   2   7   9        832.07        856.92        21.08 o
   3   7   9         91.61         88.88         6.54 o
   4   7   9        208.72        219.67        11.21 o
   5   7   9         72.54         91.74         7.67 o
   6   7   9        514.06        523.88        17.34 o
   7   7   9         13.52         15.44         4.97 o
   8   7   9          2.10          8.58         4.20 o
   9   7   9        112.98        115.46        10.16 o
  10   7   9         45.10         55.54         7.25 o
  11   7   9          0.17          8.39        11.04 o
  12   7   9        119.02        114.13        12.48 o
  13   7   9          4.34          8.90         6.83 o
  14   7   9         47.47         33.75         7.49 o
  15   7   9         12.33          8.67         5.67 o
  16   7   9         52.53         54.73        15.44 o
 -15   8   9         82.42        111.35        15.98 o
 -14   8   9        122.70        112.06        15.82 o
 -13   8   9         60.14         54.54        11.32 o
 -12   8   9         27.80         12.13         6.00 o
 -11   8   9        125.39        132.03        12.77 o
 -10   8   9         61.32         65.76         8.44 o
  -9   8   9         29.20         30.39         4.80 o
  -8   8   9         15.03         13.05         3.69 o
  -7   8   9         31.57         38.94         5.40 o
  -6   8   9        146.72        131.78         9.15 o
  -5   8   9          4.33          9.91         3.85 o
  -4   8   9         12.40         19.35         4.96 o
  -3   8   9        168.18        167.16        10.44 o
  -2   8   9         13.04         16.01         6.09 o
  -1   8   9        220.96        231.49        12.16 o
   0   8   9         48.27         56.37         6.44 o
   1   8   9         22.26         26.53         5.38 o
   2   8   9          8.01         17.19         5.37 o
   3   8   9        131.30        105.96         9.78 o
   4   8   9        124.59        136.35        11.25 o
   5   8   9        154.41        163.17        12.42 o
   6   8   9        161.61        150.41        11.91 o
   7   8   9        195.79        184.24        13.15 o
   8   8   9        234.25        225.38        14.57 o
   9   8   9          0.05         11.93         6.48 o
  10   8   9         12.18         13.48         6.44 o
  11   8   9         32.69         25.71         7.45 o
  12   8   9          0.47          1.48         9.42 o
 -12   9   9         10.23          6.49         6.22 o
 -11   9   9        119.81        144.30        16.89 o
 -10   9   9          7.24          6.33         5.54 o
  -9   9   9          7.65         -3.25         5.34 o
  -8   9   9         26.79         22.67         5.34 o
  -7   9   9          9.40          8.95         4.43 o
  -6   9   9         14.50         31.71         7.49 o
  -5   9   9        315.70        334.56        17.08 o
  -4   9   9        274.36        300.43        16.25 o
  -3   9   9        245.99        274.13        15.47 o
  -2   9   9         49.42         69.98         8.68 o
  -1   9   9         95.50        119.85        10.73 o
   0   9   9          0.92          4.01         5.87 o
   1   9   9         12.42         21.23         8.68 o
   2   9   9         11.20         10.72         8.11 o
   3   9   9          7.92         39.58         7.75 o
   4   9   9        280.36        329.11        17.95 o
   5   9   9         67.88         77.96         9.30 o
   6   9   9          0.75         10.53         4.75 o
   7   9   9         27.18         54.05        16.80 o
  -6  10   9          2.15          5.85         5.55 o
  -5  10   9          0.84          8.41         7.99 o
  -4  10   9          0.17         30.58        10.05 o
  -1  10   9         49.68         58.15        15.81 o
   0  10   9         90.57         81.08        18.69 o
   1  10   9         72.60         43.55        15.22 o
 -26   0  10         19.97         48.73        15.67 o
 -25   0  10         65.32         58.12        16.45 o
 -24   0  10         21.63          7.51         8.47 o
 -23   0  10         16.29         20.65         6.66 o
 -22   0  10        311.21        342.05        22.20 o
 -21   0  10        109.90        110.01        13.36 o
 -20   0  10          0.79          1.06         4.63 o
 -19   0  10         39.81         50.82         6.46 o
 -18   0  10        276.08        301.41        14.31 o
 -17   0  10         12.67         19.26         4.70 o
 -16   0  10        394.38        345.21        14.38 o
 -15   0  10         21.79         31.70         4.67 o
 -14   0  10        209.21        242.55        11.60 o
 -13   0  10        360.37        315.21        17.69 o
 -12   0  10         21.59         30.19         3.16 o
 -11   0  10         36.31         26.88         3.27 o
 -10   0  10       3682.71       4043.00        33.55 o
  -9   0  10         21.08         39.78         6.27 o
  -8   0  10        266.67        375.11        11.86 o
  -7   0  10       6202.20       6460.91        88.85 o
  -6   0  10       3602.61       3904.43        27.84 o
  -5   0  10        101.47        133.56         5.38 o
  -4   0  10        948.74        823.61        12.60 o
  -3   0  10       2474.15       2389.14        43.23 o
  -2   0  10        789.15        811.12        21.80 o
  -1   0  10        462.23        558.61        24.29 o
   0   0  10      25767.24      27094.75       168.36 o
   1   0  10       2701.34       2497.91        50.48 o
   2   0  10        127.13        124.13        11.62 o
   3   0  10        642.00        682.29        26.09 o
   4   0  10       1285.07       1115.64        33.20 o
   5   0  10         75.69         73.31         5.37 o
   6   0  10        252.32        277.06         9.08 o
   7   0  10       1256.02       1362.86        18.98 o
   8   0  10         30.44         38.32         4.38 o
   9   0  10        963.37       1035.71        14.51 o
  10   0  10       1058.81       1047.03        14.86 o
  11   0  10        249.52        252.42         8.72 o
  12   0  10         67.27         59.69         4.49 o
  13   0  10         86.39         75.54         7.67 o
  14   0  10         24.52         30.25         6.82 o
  15   0  10        262.30        282.41        18.46 o
  16   0  10          7.04         15.44         4.56 o
  17   0  10         12.93         28.18         7.06 o
  18   0  10        162.37        204.39        17.28 o
  19   0  10         38.17         28.93         7.83 o
  20   0  10         14.54         32.79        13.04 o
  21   0  10          0.01         24.72        13.36 o
 -26   1  10          9.23          6.63         6.02 o
 -25   1  10          0.20         -5.35         5.35 o
 -24   1  10         37.39         31.95         7.66 o
 -23   1  10         60.30         62.99         9.42 o
 -22   1  10         22.16         33.13         7.97 o
 -21   1  10          0.05          8.19         4.92 o
 -20   1  10         50.72         50.15         5.35 o
 -19   1  10          0.96          2.50         2.78 o
 -18   1  10          0.13          2.92         2.31 o
 -17   1  10        140.37        119.68         6.10 o
 -16   1  10         26.49         35.39         3.58 o
 -15   1  10        482.81        427.00        10.48 o
 -14   1  10         24.34         17.98         2.20 o
 -13   1  10         81.69         81.47         3.32 o
 -12   1  10        707.29        621.01        11.20 o
 -11   1  10          9.43         16.27         1.46 o
 -10   1  10         86.98         83.01         3.30 o
  -9   1  10         21.14         28.37         2.12 o
  -8   1  10        522.32        471.35        10.71 o
  -7   1  10        133.77        108.37         5.45 o
  -6   1  10        573.48        527.16         8.38 o
  -5   1  10         16.03         25.76         2.15 o
  -4   1  10        120.10        127.16         3.60 o
  -3   1  10          1.04          2.15         1.32 o
  -2   1  10        718.43        667.35        21.70 o
  -1   1  10       2084.17       2045.43        22.56 o
   0   1  10       1013.75       1067.05        16.30 o
   1   1  10       1352.54       1491.94        19.48 o
   2   1  10        536.96        465.95         6.76 o
   3   1  10         10.44         10.87         1.29 o
   4   1  10        235.09        247.16         5.83 o
   5   1  10          0.55          3.91         1.47 o
   6   1  10         47.13         43.99         3.46 o
   7   1  10          4.94          4.96         1.61 o
   8   1  10       1362.94       1261.52        12.95 o
   9   1  10         73.37         74.52         4.24 o
  10   1  10        358.49        339.23         6.20 o
  11   1  10         81.47         73.85         4.16 o
  12   1  10        315.43        302.11         9.23 o
  13   1  10        189.85        175.85         7.29 o
  14   1  10         31.35         27.97         4.11 o
  15   1  10          5.33         15.75         4.12 o
  16   1  10         16.31         15.06         3.93 o
  17   1  10         14.06          4.04         3.98 o
  18   1  10          0.52          2.59         4.57 o
  19   1  10         21.62         28.92         6.90 o
  20   1  10         18.83         22.71        14.45 o
  21   1  10         11.04         18.15         8.51 o
 -26   2  10          4.06          9.12         7.81 o
 -25   2  10         18.84         27.21        11.64 o
 -24   2  10          9.92         11.86         9.03 o
 -23   2  10         35.07         59.05        11.96 o
 -22   2  10        207.44        213.59        15.74 o
 -21   2  10          1.22         -1.15         5.32 o
 -20   2  10         41.23         46.67         6.37 o
 -19   2  10          0.41          6.77         3.14 o
 -18   2  10        120.05        111.24         6.33 o
 -17   2  10         33.10         28.75         3.57 o
 -16   2  10         43.84         36.05         3.73 o
 -15   2  10        184.74        201.65        11.45 o
 -14   2  10        218.53        198.35         9.54 o
 -13   2  10         52.98         63.90         5.64 o
 -12   2  10         10.68         17.60         3.11 o
 -11   2  10         70.96         67.48         7.17 o
 -10   2  10       1956.59       2196.11        23.05 o
  -9   2  10          0.35          3.60         1.26 o
  -8   2  10        166.39        146.69         4.98 o
  -7   2  10        168.31        153.26         5.90 o
  -6   2  10        663.80        693.80        12.25 o
  -5   2  10         75.73         76.40         4.63 o
  -4   2  10         58.25         44.13         3.96 o
  -3   2  10       2041.63       2251.39        33.75 o
  -2   2  10        437.09        565.03        11.87 o
  -1   2  10         26.33         48.40         4.09 o
   0   2  10       3790.13       4198.90        38.27 o
   1   2  10       1415.06       1393.36        37.72 o
   2   2  10          0.30         25.92         3.95 o
   3   2  10         20.32         38.44         3.82 o
   4   2  10        242.82        179.11         6.86 o
   5   2  10        231.43        212.67         7.01 o
   6   2  10        254.08        241.62         5.82 o
   7   2  10        820.21        819.03         9.61 o
   8   2  10        476.99        512.68         8.13 o
   9   2  10       1230.53       1264.18        12.74 o
  10   2  10        114.21        115.27         5.34 o
  11   2  10        590.99        609.48        11.44 o
  12   2  10        149.15        145.56         6.37 o
  13   2  10         49.98         52.57         4.11 o
  14   2  10         14.78          8.12         2.61 o
  15   2  10         15.19         13.17         2.72 o
  16   2  10         71.16         67.02         7.24 o
  17   2  10         84.66         71.81         8.37 o
  18   2  10          7.14         10.36         4.67 o
  19   2  10         44.27         49.66         8.10 o
  20   2  10         16.40         17.28         6.62 o
  21   2  10         22.20         33.42        12.61 o
 -25   3  10          0.00         -2.92         8.22 o
 -24   3  10         10.78         -1.81         6.51 o
 -23   3  10         17.97         14.97         6.74 o
 -22   3  10         26.00         27.82         7.16 o
 -21   3  10          2.65          0.43         4.89 o
 -20   3  10         47.52         44.91         6.51 o
 -19   3  10         97.57        114.76         9.23 o
 -18   3  10          5.20          4.06         4.19 o
 -17   3  10         14.71         10.52         4.47 o
 -16   3  10        814.06        780.28        18.47 o
 -15   3  10        177.01        153.99         8.36 o
 -14   3  10        285.37        264.76        10.53 o
 -13   3  10        300.73        297.90        12.36 o
 -12   3  10       1137.40       1003.72        31.70 o
 -11   3  10          0.49          7.69         3.07 o
 -10   3  10        123.24         79.42         7.98 o
  -9   3  10        838.46        858.93        17.21 o
  -8   3  10          0.26          4.50         2.86 o
  -7   3  10        215.23        226.07         8.29 o
  -6   3  10       2098.67       1978.00        24.01 o
  -5   3  10       2702.33       2656.00        27.43 o
  -4   3  10          3.51         38.65        14.95 o
  -3   3  10        215.77        216.89         7.57 o
  -2   3  10       2954.24       2807.79        35.95 o
  -1   3  10       1668.65       1428.30        20.48 o
   0   3  10        463.21        516.07        19.52 o
   1   3  10         16.03         28.66         4.63 o
   2   3  10         37.35         62.78         4.49 o
   3   3  10       2572.20       2417.71        25.61 o
   4   3  10         64.73         74.12         4.88 o
   5   3  10          5.28          2.24         2.28 o
   6   3  10       1431.82       1303.57        18.41 o
   7   3  10          6.73         18.63         3.21 o
   8   3  10        341.34        333.48         7.81 o
   9   3  10          1.49          0.11         1.72 o
  10   3  10        109.85         89.51         4.98 o
  11   3  10        117.93        106.11         5.48 o
  12   3  10         91.52         79.20         5.07 o
  13   3  10        672.33        654.67        13.93 o
  14   3  10         98.41        105.17         6.04 o
  15   3  10        237.83        247.44         9.85 o
  16   3  10        187.38        193.45        10.34 o
  17   3  10        168.18        185.61        11.70 o
  18   3  10          0.04         -1.01         3.75 o
  19   3  10          7.60          7.62        13.88 o
  20   3  10          7.18         15.43        13.34 o
  21   3  10         52.52         38.58        12.13 o
 -24   4  10          0.04         -8.04         8.04 o
 -23   4  10        113.12        136.19        14.28 o
 -22   4  10          7.67         -1.73         5.26 o
 -21   4  10         11.70          7.31         5.37 o
 -20   4  10         23.17         27.30         5.62 o
 -19   4  10         26.24         23.60         5.23 o
 -18   4  10         58.24         63.20         7.51 o
 -17   4  10          6.27          7.10         5.65 o
 -16   4  10         98.06         95.68         8.24 o
 -15   4  10         24.33         18.20         4.21 o
 -14   4  10          1.81          8.52         3.92 o
 -13   4  10        581.22        590.53        18.04 o
 -12   4  10          3.10          1.37         2.38 o
 -11   4  10         48.29         38.95         3.98 o
 -10   4  10       1352.98       1325.10        25.50 o
  -9   4  10          0.05          2.63         2.98 o
  -8   4  10        169.40        157.31         7.76 o
  -7   4  10        139.83        140.69         7.35 o
  -6   4  10        224.63        218.22         8.86 o
  -5   4  10        197.38        197.05         8.46 o
  -4   4  10        318.09        325.13         7.56 o
  -3   4  10         99.96        122.89         5.15 o
  -2   4  10         71.04         73.21         4.49 o
  -1   4  10         86.26         89.62         5.13 o
   0   4  10        492.19        465.52        12.45 o
   1   4  10        139.02        152.55         9.15 o
   2   4  10         76.18         85.02         7.67 o
   3   4  10       1416.16       1476.99        24.93 o
   4   4  10          0.52         12.27         3.66 o
   5   4  10        174.36        172.38         7.52 o
   6   4  10        533.36        537.70        12.91 o
   7   4  10          1.94          4.29         2.39 o
   8   4  10        727.01        705.79        13.39 o
   9   4  10        114.13        122.16         6.90 o
  10   4  10        329.63        319.91        10.02 o
  11   4  10          0.38          3.68         2.62 o
  12   4  10         12.10         17.18         3.34 o
  13   4  10         78.44         64.04         5.74 o
  14   4  10        161.93        162.77         8.94 o
  15   4  10         32.49         29.78         4.77 o
  16   4  10          3.81          3.52         3.76 o
  17   4  10         54.85         61.00         6.68 o
  18   4  10         13.14         10.95         4.10 o
  19   4  10          2.71         -6.40         6.40 o
  20   4  10         27.44         10.61         7.32 o
 -22   5  10          0.13         -1.32         4.80 o
 -21   5  10         53.81         55.66         7.79 o
 -20   5  10         28.11         29.78         6.55 o
 -19   5  10         12.53         14.82         6.26 o
 -18   5  10         27.04         42.34         8.63 o
 -17   5  10         19.94         20.67         6.39 o
 -16   5  10        323.90        303.22        18.01 o
 -15   5  10         27.53         33.73         7.69 o
 -14   5  10          0.64          1.69         5.53 o
 -13   5  10         17.25         15.02         6.17 o
 -12   5  10          6.18          5.46         5.32 o
 -11   5  10        118.80        113.60         8.84 o
 -10   5  10         10.09         12.34         3.57 o
  -9   5  10          6.39         21.51         5.37 o
  -8   5  10        568.18        503.20        14.89 o
  -7   5  10         45.34         43.09         5.52 o
  -6   5  10        481.11        428.22        14.80 o
  -5   5  10        546.32        464.31        15.30 o
  -4   5  10         34.73         32.91         4.67 o
  -3   5  10         50.64         31.86         3.08 o
  -2   5  10        157.51        178.00         7.14 o
  -1   5  10        326.04        301.99         9.48 o
   0   5  10         24.96         37.39         3.68 o
   1   5  10         90.39         93.38         5.97 o
   2   5  10        242.03        222.58         9.72 o
   3   5  10         48.64         43.42         5.51 o
   4   5  10         51.09         59.08         6.30 o
   5   5  10        318.35        343.63        14.47 o
   6   5  10        832.65        776.23        19.21 o
   7   5  10         17.19         14.28         3.54 o
   8   5  10          3.37         -0.01         2.68 o
   9   5  10         18.38         25.11         4.57 o
  10   5  10         84.74         73.05         6.86 o
  11   5  10         67.14         94.04         7.92 o
  12   5  10        132.73        110.25         7.53 o
  13   5  10         76.89         76.20         7.23 o
  14   5  10          0.52         -2.44         3.39 o
  15   5  10         47.91         57.83         6.72 o
  16   5  10         22.98         19.65         6.20 o
  17   5  10         21.32         24.12         5.50 o
  18   5  10         13.94         11.91        11.46 o
 -21   6  10         26.33         32.55        13.63 o
 -20   6  10         30.37         21.87         6.87 o
 -19   6  10         24.11         11.88         6.14 o
 -18   6  10        185.16        221.37        17.00 o
 -17   6  10        114.01        135.53        13.21 o
 -16   6  10          6.55          5.97         5.06 o
 -15   6  10         20.81         28.97         9.21 o
 -14   6  10         79.85        134.61        15.59 o
 -13   6  10        893.87        814.49        35.45 o
 -12   6  10          0.15          5.96         6.60 o
 -11   6  10         39.87         38.21         5.93 o
 -10   6  10          9.62         -1.27         3.86 o
  -9   6  10          3.84          7.55         3.60 o
  -8   6  10        112.26        112.65         8.50 o
  -7   6  10        377.69        321.71        13.95 o
  -6   6  10          0.71         -3.93         3.93 o
  -5   6  10         67.76         55.15         6.49 o
  -4   6  10        484.55        473.66        16.30 o
  -3   6  10         78.20         91.79         6.77 o
  -2   6  10        164.45        134.21         7.78 o
  -1   6  10         92.11         77.20         6.18 o
   0   6  10        370.22        409.11        10.99 o
   1   6  10        682.26        700.52        13.96 o
   2   6  10          4.47          6.33         2.79 o
   3   6  10        405.74        398.10        12.39 o
   4   6  10        879.92        884.96        21.17 o
   5   6  10         53.46         75.35         6.90 o
   6   6  10         52.02         45.09         5.41 o
   7   6  10        112.49         96.10         7.76 o
   8   6  10         14.12         12.82         4.44 o
   9   6  10        209.25        240.41        13.79 o
  10   6  10        224.65        228.22        11.93 o
  11   6  10        203.83        245.17        14.01 o
  12   6  10          7.07          2.64         3.82 o
  13   6  10         37.72         20.27         5.66 o
  14   6  10         61.91         71.37         8.46 o
  15   6  10         75.15         87.82        10.66 o
  16   6  10          7.00          0.79         4.98 o
  17   6  10          0.48          3.32         9.19 o
  18   6  10         35.82         38.72        14.64 o
 -18   7  10         50.87         39.36         9.78 o
 -17   7  10         12.97         11.83         5.86 o
 -16   7  10          3.11         -6.26         6.26 o
 -15   7  10         61.19         53.78        11.35 o
 -14   7  10          0.01          6.71         5.97 o
 -13   7  10          0.02          4.01         8.86 o
 -12   7  10         93.11        105.25        13.82 o
 -11   7  10         14.74         18.99         5.43 o
 -10   7  10         16.88         14.27         4.50 o
  -9   7  10         82.43         75.98         8.04 o
  -8   7  10          0.41          9.26         4.11 o
  -7   7  10         21.51         26.97         4.78 o
  -6   7  10          0.03          6.58         3.22 o
  -5   7  10         28.20         41.84         5.21 o
  -4   7  10         84.38         82.63         6.92 o
  -3   7  10          0.38         12.77         4.16 o
  -2   7  10         15.48         23.54         4.37 o
  -1   7  10        127.12        156.37         8.38 o
   0   7  10        162.30        170.14        10.05 o
   1   7  10        358.24        321.78        13.64 o
   2   7  10        302.49        279.40        12.57 o
   3   7  10        149.99        157.47        10.50 o
   4   7  10         17.81         17.17         4.10 o
   5   7  10          5.82          3.60         3.47 o
   6   7  10          7.11         12.54         4.31 o
   7   7  10         35.84         34.07         5.26 o
   8   7  10         37.62         41.36         6.71 o
   9   7  10         10.14         20.96         5.93 o
  10   7  10         30.85         40.55         6.90 o
  11   7  10         84.22         99.24        12.16 o
  12   7  10          0.12          1.42         7.97 o
  13   7  10         37.87         53.48        11.01 o
  14   7  10          0.22          6.33         5.33 o
  15   7  10         28.19          7.87         9.30 o
 -15   8  10         18.70         54.85        17.07 o
 -14   8  10        230.63        222.07        16.83 o
 -13   8  10         62.03         46.03         9.24 o
 -12   8  10          5.02          5.56         4.71 o
 -11   8  10         34.05         36.56         7.79 o
 -10   8  10          0.34          5.84         4.26 o
  -9   8  10         64.58         62.92         6.40 o
  -8   8  10         94.03        122.96         9.19 o
  -7   8  10         28.78         41.67         5.73 o
  -6   8  10         40.11         61.72         6.72 o
  -5   8  10         19.92         17.66         4.59 o
  -4   8  10         82.09         94.86         8.26 o
  -3   8  10         38.27         42.01         6.27 o
  -2   8  10          4.10         21.23         5.90 o
  -1   8  10        149.18        160.35        10.47 o
   0   8  10        235.43        292.11        13.68 o
   1   8  10         86.37         97.65         9.70 o
   2   8  10         77.41         91.58         9.45 o
   3   8  10          0.53          7.34         4.80 o
   4   8  10         59.75         56.81         7.44 o
   5   8  10         57.94         55.24         7.40 o
   6   8  10         70.05         75.85         9.03 o
   7   8  10         44.32         45.08         7.42 o
   8   8  10          5.56          2.91         4.25 o
   9   8  10          2.81         18.70         6.57 o
  10   8  10         37.08         37.06         8.34 o
  11   8  10        120.61        143.28        24.09 o
 -12   9  10        111.53        114.73        22.24 o
 -11   9  10         83.27         58.97        11.87 o
 -10   9  10         28.51         28.26         6.93 o
  -9   9  10          7.27          5.34         9.08 o
  -8   9  10        149.22        162.15        14.52 o
  -7   9  10         27.12         26.69         5.21 o
  -6   9  10         63.22         87.88        11.02 o
  -5   9  10        250.86        273.54        15.70 o
  -4   9  10          1.86         22.65         6.15 o
  -3   9  10          2.96         24.78         5.48 o
  -2   9  10         92.87         85.95         9.17 o
  -1   9  10        222.53        256.10        18.41 o
   0   9  10         47.70         61.63        10.27 o
   1   9  10          0.73         10.26         5.52 o
   2   9  10        331.39        342.30        18.49 o
   3   9  10        196.09        217.89        14.91 o
   4   9  10          7.31         30.87         6.94 o
   5   9  10         14.94         14.79         6.65 o
   6   9  10          7.75          3.54         6.30 o
  -4  10  10        313.32        307.53        33.44 o
  -1  10  10        117.17        137.55        23.65 o
 -26   1  11          0.03         -7.63         7.63 o
 -25   1  11         21.25         15.27         8.94 o
 -24   1  11         15.82         15.03         5.41 o
 -23   1  11         13.82         27.06         7.24 o
 -22   1  11        783.47        813.05        24.13 o
 -21   1  11         75.37         84.88         8.49 o
 -20   1  11         56.04         52.98         5.37 o
 -19   1  11        150.48        152.73         7.63 o
 -18   1  11          2.75          7.40         3.40 o
 -17   1  11         55.81         38.18         3.71 o
 -16   1  11        259.83        254.16         8.48 o
 -15   1  11       1336.71       1258.85        18.06 o
 -14   1  11         35.50         19.59         3.05 o
 -13   1  11         18.35         13.30         1.85 o
 -12   1  11       1368.09       1322.88        23.12 o
 -11   1  11        239.67        256.19         5.20 o
 -10   1  11         40.20         47.64         2.67 o
  -9   1  11         86.50         72.22         3.55 o
  -8   1  11       1226.41       1183.80        16.21 o
  -7   1  11        421.22        483.45         8.02 o
  -6   1  11        176.87        219.73         5.83 o
  -5   1  11        500.61        471.89         8.64 o
  -4   1  11       2211.95       2221.47        14.95 o
  -3   1  11        387.98        447.60         7.86 o
  -2   1  11          1.09          6.33         1.53 o
  -1   1  11        253.15        349.97        15.77 o
   0   1  11       1359.40       1329.63        24.58 o
   1   1  11         11.48         11.23         1.03 o
   2   1  11         66.63         91.19         3.20 o
   3   1  11         60.61         62.72         2.42 o
   4   1  11         36.73         35.61         2.15 o
   5   1  11         12.11         17.57         1.91 o
   6   1  11       1828.30       1984.64        15.52 o
   7   1  11        295.09        330.64         7.00 o
   8   1  11       4810.53       4852.49        26.86 o
   9   1  11        470.71        436.03         7.84 o
  10   1  11        649.88        629.78         9.16 o
  11   1  11          7.18         10.40         2.09 o
  12   1  11         55.00         56.10         4.27 o
  13   1  11         93.16         92.87         5.64 o
  14   1  11         91.14         90.67         6.39 o
  15   1  11         33.46         29.34         4.81 o
  16   1  11         68.80         80.41         7.02 o
  17   1  11         20.34         24.82         7.11 o
  18   1  11         54.67         78.91        12.60 o
  19   1  11          3.66         22.53         8.72 o
  20   1  11          1.08          1.47         6.42 o
  21   1  11         26.85         36.83        13.49 o
 -26   2  11          4.61          3.41         7.93 o
 -25   2  11        123.62        122.45        16.14 o
 -24   2  11          6.79         17.25         7.26 o
 -23   2  11        309.09        323.73        29.03 o
 -22   2  11         58.29         90.53        10.91 o
 -21   2  11         50.74         42.31         7.90 o
 -20   2  11        168.94        152.06        10.55 o
 -19   2  11          0.44         -2.78         2.78 o
 -18   2  11         43.58         35.61         4.55 o
 -17   2  11        137.04        117.05         7.38 o
 -16   2  11        153.40        135.94         7.67 o
 -15   2  11        345.29        325.82         9.89 o
 -14   2  11         46.89         49.24         4.00 o
 -13   2  11          0.05         -0.73         2.06 o
 -12   2  11          7.21         13.94         2.10 o
 -11   2  11        404.90        415.32         9.82 o
 -10   2  11       4383.77       4351.27        79.18 o
  -9   2  11         40.32         40.87         4.32 o
  -8   2  11         63.54         58.74         3.99 o
  -7   2  11       1018.74        914.84        26.64 o
  -6   2  11       3191.83       3033.39        54.03 o
  -5   2  11          3.12         10.73         7.38 o
  -4   2  11        114.71        126.43         7.82 o
  -3   2  11       2090.64       2088.63        34.19 o
  -2   2  11       1119.21       1098.94        26.81 o
  -1   2  11        581.03        606.87        14.36 o
   0   2  11         45.25         50.86         4.37 o
   1   2  11       3467.81       3427.10        34.06 o
   2   2  11        180.07        185.28         8.25 o
   3   2  11        138.32        135.45         6.29 o
   4   2  11        368.32        335.50         9.68 o
   5   2  11          2.65          2.42         1.57 o
   6   2  11        159.11        135.43         4.62 o
   7   2  11         54.18         50.76         3.18 o
   8   2  11        313.08        314.05         7.39 o
   9   2  11        535.73        538.87         9.91 o
  10   2  11        504.19        491.30        10.16 o
  11   2  11        249.12        241.27         7.91 o
  12   2  11        342.77        334.51         9.46 o
  13   2  11         14.06          5.54         2.29 o
  14   2  11        210.55        210.68         7.99 o
  15   2  11          6.41          2.18         3.44 o
  16   2  11          5.32          3.28         3.57 o
  17   2  11          0.55          3.84         4.35 o
  18   2  11        105.08         84.93        12.73 o
  19   2  11          7.22         -0.66         6.58 o
  20   2  11          0.01        -10.49        11.15 o
  21   2  11         16.09          7.00         9.23 o
 -25   3  11         18.83         50.15        16.12 o
 -24   3  11          6.71          6.08         9.97 o
 -23   3  11         36.26         37.57         8.23 o
 -22   3  11         30.30         18.67         6.35 o
 -21   3  11          0.28         -1.70         5.68 o
 -20   3  11         12.31         12.53         4.87 o
 -19   3  11          0.02          8.80         4.16 o
 -18   3  11         40.28         47.81         7.39 o
 -17   3  11          2.65          3.37         3.41 o
 -16   3  11         86.31         88.61         7.70 o
 -15   3  11        176.61        160.00         9.58 o
 -14   3  11         63.99         70.57         6.32 o
 -13   3  11        961.59        956.33        17.62 o
 -12   3  11        407.00        379.48        10.87 o
 -11   3  11         65.18         79.86         3.94 o
 -10   3  11        527.01        473.14        19.13 o
  -9   3  11        749.07        691.89        28.20 o
  -8   3  11         19.43         16.88         2.85 o
  -7   3  11        311.40        359.26        11.65 o
  -6   3  11         55.74         60.87         5.48 o
  -5   3  11         73.44         72.75         6.51 o
  -4   3  11          7.74         15.18         3.48 o
  -3   3  11         81.81        112.47         5.91 o
  -2   3  11          7.83         16.83         2.71 o
  -1   3  11         84.49         93.88         5.61 o
   0   3  11        602.44        642.03        14.52 o
   1   3  11        310.24        339.38         9.88 o
   2   3  11        185.67        210.60         9.51 o
   3   3  11         39.49         57.07         4.92 o
   4   3  11        162.82        161.35         6.70 o
   5   3  11          1.13          5.19         2.66 o
   6   3  11         39.09         49.61         4.65 o
   7   3  11        182.96        191.33         7.39 o
   8   3  11       1125.55       1084.90        14.28 o
   9   3  11          1.26         -2.59         2.59 o
  10   3  11          1.38         -2.50         2.50 o
  11   3  11         22.73         21.22         3.06 o
  12   3  11        299.82        296.42         9.46 o
  13   3  11          1.07          0.19         2.58 o
  14   3  11          0.18          8.89         2.86 o
  15   3  11        124.68        143.98         7.76 o
  16   3  11         20.80         27.27         5.26 o
  17   3  11          0.30         -6.73         6.73 o
  18   3  11         46.82         31.74         8.96 o
  19   3  11         52.05         53.53        17.80 o
  20   3  11          1.73         -7.05         9.93 o
 -23   4  11        353.95        380.15        26.49 o
 -22   4  11          7.86         19.67         8.44 o
 -21   4  11        149.48        176.44        14.09 o
 -20   4  11          0.69         -4.67         4.67 o
 -19   4  11         15.54         12.80         4.20 o
 -18   4  11          0.86         -2.03         4.02 o
 -17   4  11        211.98        215.73        10.88 o
 -16   4  11        401.12        415.86        14.56 o
 -15   4  11         60.97         71.35         7.31 o
 -14   4  11        380.38        380.54        15.12 o
 -13   4  11         68.42         79.86         7.45 o
 -12   4  11         47.92         44.47         5.00 o
 -11   4  11          0.78          2.78         2.02 o
 -10   4  11        517.43        477.26        13.74 o
  -9   4  11          0.11          2.43         3.09 o
  -8   4  11         31.11         42.52         4.43 o
  -7   4  11       1173.25       1091.48        20.01 o
  -6   4  11        850.66        762.94        16.67 o
  -5   4  11          2.00         10.68         3.18 o
  -4   4  11        232.19        210.16         6.55 o
  -3   4  11          0.51          5.46         2.29 o
  -2   4  11       1392.16       1353.53        20.76 o
  -1   4  11        176.84        243.25        10.85 o
   0   4  11         13.96         20.49         4.08 o
   1   4  11       2568.42       2374.71        43.21 o
   2   4  11        158.50        175.43        10.53 o
   3   4  11        302.02        310.89        10.42 o
   4   4  11        400.91        381.48        11.65 o
   5   4  11        331.59        350.76        10.51 o
   6   4  11        939.78        843.81        15.27 o
   7   4  11         12.90         22.59         3.04 o
   8   4  11        818.01        779.49        13.69 o
   9   4  11          4.17          5.36         2.57 o
  10   4  11         32.54         26.52         3.16 o
  11   4  11        122.25        129.85         6.48 o
  12   4  11        369.87        380.28        11.05 o
  13   4  11         24.99         29.47         3.93 o
  14   4  11        106.73        108.76         7.02 o
  15   4  11         16.37         10.68         3.47 o
  16   4  11          9.27          8.44         3.85 o
  17   4  11          5.08          8.22         6.43 o
  18   4  11         47.55         36.15         8.95 o
  19   4  11         18.45         23.57        11.41 o
  20   4  11          0.02         -4.53         8.05 o
 -22   5  11          4.35          4.76         4.97 o
 -21   5  11         28.13         24.17         6.94 o
 -20   5  11         10.18         19.72         5.62 o
 -19   5  11         34.34         51.38         7.77 o
 -18   5  11        158.89        173.43        14.71 o
 -17   5  11         82.48         68.87        12.09 o
 -16   5  11          3.80          4.10         5.22 o
 -15   5  11        223.51        255.86        16.19 o
 -14   5  11         26.57         29.93         7.98 o
 -13   5  11         12.12         12.55         3.88 o
 -12   5  11         17.78         10.40         3.64 o
 -11   5  11        124.33        115.22         6.32 o
 -10   5  11        246.09        245.49        10.72 o
  -9   5  11       1236.94       1162.80        22.73 o
  -8   5  11         24.85         26.53         4.09 o
  -7   5  11         19.43         11.78         4.01 o
  -6   5  11          0.83          1.92         3.17 o
  -5   5  11        929.22        913.03        20.02 o
  -4   5  11       1216.77       1148.58        23.75 o
  -3   5  11         79.22         91.65         7.15 o
  -2   5  11        171.22        165.22         8.05 o
  -1   5  11          0.18          3.65         2.13 o
   0   5  11        184.70        176.92         7.90 o
   1   5  11         14.02         20.92         5.74 o
   2   5  11        565.59        508.28        18.42 o
   3   5  11         25.07         21.72         3.71 o
   4   5  11        241.87        219.17         9.98 o
   5   5  11       1136.87       1157.67        22.83 o
   6   5  11        254.59        255.64         9.15 o
   7   5  11         56.82         61.37         5.38 o
   8   5  11         34.86         35.51         5.19 o
   9   5  11         61.72         98.92         7.80 o
  10   5  11        262.56        285.37        12.82 o
  11   5  11        233.63        233.78        10.66 o
  12   5  11          9.46          8.93         3.19 o
  13   5  11         91.27        109.13         8.01 o
  14   5  11        273.93        309.94        12.85 o
  15   5  11         56.98         78.20         6.91 o
  16   5  11          6.74          4.26         4.87 o
  17   5  11          2.65          3.45         5.54 o
 -22   6  11          5.51          5.89         7.99 o
 -21   6  11         12.23          1.36         7.64 o
 -20   6  11          6.66         12.05         7.17 o
 -19   6  11         60.29         58.60        13.42 o
 -18   6  11          8.39         12.82         6.66 o
 -17   6  11         61.17         98.08        12.99 o
 -16   6  11         89.33         92.83        10.77 o
 -15   6  11          5.07          6.51         5.69 o
 -14   6  11         12.68         27.84         9.05 o
 -13   6  11         63.80         70.64        13.29 o
 -12   6  11         37.95         38.76         7.14 o
 -11   6  11         67.39         52.06         7.32 o
 -10   6  11         69.08         61.32         5.65 o
  -9   6  11         54.57         49.12         6.15 o
  -8   6  11          1.16         -2.09         4.31 o
  -7   6  11         85.82         67.84         6.98 o
  -6   6  11        118.84         86.85         7.85 o
  -5   6  11        283.26        248.42        12.34 o
  -4   6  11        169.75        158.23         9.90 o
  -3   6  11        117.66        108.65         7.38 o
  -2   6  11         24.21         18.15         3.96 o
  -1   6  11          6.24          7.71         3.08 o
   0   6  11          0.85         11.58         3.61 o
   1   6  11         73.99         75.57         5.88 o
   2   6  11         33.33         35.17         4.01 o
   3   6  11        126.37        116.20         7.16 o
   4   6  11        461.76        461.40        13.91 o
   5   6  11        125.58        135.22         9.14 o
   6   6  11         20.35         15.48         4.21 o
   7   6  11         54.29         53.69         6.34 o
   8   6  11          5.22          5.07         4.09 o
   9   6  11          1.74         15.07         6.98 o
  10   6  11          8.34         18.97         4.91 o
  11   6  11          3.73          1.95         4.16 o
  12   6  11         29.53         19.98         5.61 o
  13   6  11         17.44         15.29         4.50 o
  14   6  11          5.35          0.77         4.65 o
  15   6  11          1.37         -8.69        11.72 o
  16   6  11         21.25         12.97         5.44 o
  17   6  11          8.81          9.10         9.65 o
 -18   7  11          0.04          1.02         7.63 o
 -17   7  11         79.57         82.85        11.34 o
 -16   7  11          7.93          5.44         6.42 o
 -15   7  11         50.45         31.91        14.24 o
 -14   7  11        169.28        188.31        14.44 o
 -13   7  11         65.43         67.16        14.01 o
 -12   7  11          0.15          4.69         5.82 o
 -11   7  11        356.46        359.51        19.05 o
 -10   7  11         48.09         47.39         8.02 o
  -9   7  11        372.36        322.01        20.00 o
  -8   7  11        170.02        182.59        11.88 o
  -7   7  11         10.48         11.33         3.74 o
  -6   7  11          2.07         17.16         4.71 o
  -5   7  11        854.89        917.88        22.35 o
  -4   7  11       1625.50       1636.26        26.97 o
  -3   7  11          0.68         21.66         4.93 o
  -2   7  11        113.88        107.66         7.35 o
  -1   7  11        131.91        129.97         9.04 o
   0   7  11         76.62         82.04         7.38 o
   1   7  11          4.76         14.38         4.71 o
   2   7  11        163.72        200.06        12.82 o
   3   7  11          4.40          8.30         4.30 o
   4   7  11        206.59        226.37        11.73 o
   5   7  11         91.03         83.11         7.60 o
   6   7  11        420.63        460.08        17.06 o
   7   7  11         15.46         22.37         4.97 o
   8   7  11          0.02          1.32         3.86 o
   9   7  11        151.33        169.92        12.54 o
  10   7  11         30.10         25.27         6.23 o
  11   7  11         34.17         39.85         8.58 o
  12   7  11         91.30         96.59        12.14 o
  13   7  11          0.62         27.84         8.70 o
  14   7  11        162.57        217.85        31.28 o
 -16   8  11         25.59         36.81        12.57 o
 -15   8  11         47.52         40.96        19.46 o
 -14   8  11          2.55          7.62         5.27 o
 -13   8  11         45.13         42.67         7.69 o
 -12   8  11          0.35         -3.16         9.73 o
 -11   8  11          6.59         14.67         4.94 o
 -10   8  11        209.42        221.31        14.07 o
  -9   8  11        108.07        119.86         9.14 o
  -8   8  11          1.19         11.23         4.53 o
  -7   8  11        392.63        419.40        16.16 o
  -6   8  11        215.25        239.43        12.32 o
  -5   8  11         56.21         59.32         6.23 o
  -4   8  11        217.67        218.99        12.31 o
  -3   8  11        538.05        509.26        18.28 o
  -2   8  11        483.74        496.66        17.97 o
  -1   8  11         29.98         42.08         6.54 o
   0   8  11         70.50         84.27         7.99 o
   1   8  11         13.48         19.03         5.53 o
   2   8  11         50.35         60.15         8.11 o
   3   8  11          2.59          4.49         4.76 o
   4   8  11          4.30          4.45         4.48 o
   5   8  11          5.73         11.22         5.51 o
   6   8  11          9.22         13.95         5.05 o
   7   8  11         47.87         51.88         7.61 o
   8   8  11         75.40         89.66         9.83 o
   9   8  11         10.60         -0.27         5.73 o
 -12   9  11          0.70          2.54         8.73 o
 -11   9  11        198.67        186.66        19.01 o
 -10   9  11         49.58         58.36         8.91 o
  -9   9  11          0.04          6.57         5.87 o
  -8   9  11         10.39         22.03         6.77 o
  -7   9  11         12.33         16.71         6.71 o
  -6   9  11        155.92        196.51        15.52 o
  -5   9  11        315.49        343.36        17.65 o
  -4   9  11         85.76         96.83         9.93 o
  -3   9  11         96.15        123.71        10.93 o
  -2   9  11          1.98         -4.88         6.60 o
  -1   9  11          7.30         13.70         5.98 o
   0   9  11          1.24          3.78         6.95 o
   1   9  11          0.81         16.88         5.96 o
   2   9  11        205.10        240.70        15.81 o
   3   9  11          0.28          7.31         5.10 o
   4   9  11         43.18         52.55        11.71 o
   5   9  11          0.06         -0.59         7.50 o
   6   9  11          2.40          1.78         7.76 o
 -26   0  12        152.89        178.13        28.97 o
 -25   0  12          9.98          4.34        10.25 o
 -24   0  12        288.37        303.39        22.16 o
 -23   0  12        164.09        187.75        18.31 o
 -22   0  12        760.70        833.39        34.97 o
 -21   0  12        288.27        341.45        21.94 o
 -20   0  12        286.81        295.43        22.37 o
 -19   0  12        327.30        316.40        22.49 o
 -18   0  12          4.93          4.89         3.80 o
 -17   0  12        270.49        261.65        13.54 o
 -16   0  12        562.69        500.55        18.15 o
 -15   0  12        280.28        235.87        12.24 o
 -14   0  12        478.76        565.08        14.44 o
 -13   0  12        888.26        924.92        18.20 o
 -12   0  12        468.35        550.11        17.73 o
 -11   0  12          4.41          3.82         2.27 o
 -10   0  12       1967.54       2224.27        52.29 o
  -9   0  12       3078.63       3327.52        45.15 o
  -8   0  12        455.05        545.48        17.40 o
  -7   0  12          5.35         11.13         2.08 o
  -6   0  12       2258.34       2276.99        31.54 o
  -5   0  12      11536.72      12083.06        80.43 o
  -4   0  12       2431.65       2760.90        59.85 o
  -3   0  12        152.11        124.02         9.51 o
  -2   0  12        179.28        166.33        10.39 o
  -1   0  12        333.77        429.21        16.50 o
   0   0  12         11.33         16.09         4.34 o
   1   0  12       6059.47       6430.14        63.77 o
   2   0  12         25.09         32.66         5.79 o
   3   0  12         54.08         59.59         8.56 o
   4   0  12       2085.87       2078.04        37.47 o
   5   0  12       3660.21       3439.17        48.47 o
   6   0  12        294.24        306.06        11.96 o
   7   0  12       3622.81       3531.75        40.80 o
   8   0  12       3387.23       3375.14        40.13 o
   9   0  12       2913.64       2946.83        28.90 o
  10   0  12        611.20        633.50        12.37 o
  11   0  12         81.15         83.76         5.79 o
  12   0  12         29.89         25.10         3.98 o
  13   0  12        249.17        301.18        12.48 o
  14   0  12         97.92         79.14        11.05 o
  15   0  12         16.14         16.53         6.22 o
  16   0  12        122.47        114.21        13.99 o
  17   0  12         34.24         39.08         8.70 o
  18   0  12          3.45         -4.21         9.52 o
  19   0  12        235.85        243.89        30.24 o
  20   0  12          8.48         30.60        13.39 o
 -26   1  12         19.75         -8.04         8.04 o
 -25   1  12          2.17         -4.40         6.36 o
 -24   1  12          0.12          1.77         5.17 o
 -23   1  12          2.98          3.67         6.43 o
 -22   1  12        115.57        121.32        10.17 o
 -21   1  12         76.32         94.30         8.72 o
 -20   1  12          1.96         -2.53         2.93 o
 -19   1  12         34.73         38.76         4.42 o
 -18   1  12          0.02          5.33         2.59 o
 -17   1  12          0.54         -2.40         2.40 o
 -16   1  12         39.92         43.27         3.92 o
 -15   1  12          6.07         12.04         3.00 o
 -14   1  12        269.88        303.24         8.28 o
 -13   1  12        132.12         99.08         3.02 o
 -12   1  12        794.91        691.48        13.15 o
 -11   1  12        129.36        122.93         4.17 o
 -10   1  12         58.38         50.16         2.74 o
  -9   1  12          0.21          2.06         1.70 o
  -8   1  12         54.25         56.97         2.67 o
  -7   1  12        112.84        106.92         4.14 o
  -6   1  12          0.10          0.47         1.24 o
  -5   1  12        395.58        362.89         7.88 o
  -4   1  12        402.52        411.36         7.44 o
  -3   1  12        921.66        955.57        12.71 o
  -2   1  12         76.87         71.91         3.57 o
  -1   1  12        355.25        329.48         9.94 o
   0   1  12        536.23        564.47        13.08 o
   1   1  12        222.13        210.56         8.23 o
   2   1  12         69.58         46.50         1.69 o
   3   1  12        979.54        838.71        13.43 o
   4   1  12        164.44        153.14         3.95 o
   5   1  12         81.89         75.75         3.59 o
   6   1  12        433.28        397.13        13.16 o
   7   1  12       2328.25       2151.91        19.80 o
   8   1  12         53.30         60.32         3.85 o
   9   1  12        324.76        289.63         7.07 o
  10   1  12         48.87         50.48         3.66 o
  11   1  12          1.02          3.23         2.18 o
  12   1  12        195.52        176.24         7.42 o
  13   1  12        207.44        194.62         8.92 o
  14   1  12         61.46         73.88         6.09 o
  15   1  12        226.92        230.54        13.46 o
  16   1  12          0.02          2.62         5.63 o
  17   1  12         38.99         49.63         7.97 o
  18   1  12         14.08          5.40         8.45 o
  19   1  12         10.14          3.08         5.94 o
  20   1  12          6.43         -5.43         8.11 o
 -26   2  12         13.37          9.15         7.34 o
 -25   2  12          5.81         12.64         6.77 o
 -24   2  12         10.61          7.62         6.25 o
 -23   2  12         93.01         98.95        14.23 o
 -22   2  12        283.60        315.14        22.95 o
 -21   2  12         18.00         23.90         5.24 o
 -20   2  12        144.86        159.73        10.86 o
 -19   2  12         25.62         23.81         4.14 o
 -18   2  12         14.98         11.02         3.20 o
 -17   2  12         17.83         20.13         3.73 o
 -16   2  12         46.33         52.54         5.25 o
 -15   2  12         74.32         78.12         6.04 o
 -14   2  12        212.12        250.92         7.88 o
 -13   2  12        258.94        256.85         7.93 o
 -12   2  12       1226.43       1207.89        19.42 o
 -11   2  12        409.94        404.81        10.09 o
 -10   2  12         68.62         72.25         4.60 o
  -9   2  12       2483.95       2415.88        23.14 o
  -8   2  12          7.03         20.48         2.53 o
  -7   2  12        158.62        179.81         6.92 o
  -6   2  12       1143.22       1254.97        20.16 o
  -5   2  12       2341.75       2446.87        31.66 o
  -4   2  12        330.66        426.96        13.38 o
  -3   2  12        264.18        250.38         8.81 o
  -2   2  12        164.55        164.72         7.33 o
  -1   2  12         76.59         85.84         5.55 o
   0   2  12        438.55        480.83        12.53 o
   1   2  12       2765.83       2937.07        31.12 o
   2   2  12        969.36       1081.51        31.96 o
   3   2  12        467.19        490.32        12.00 o
   4   2  12        152.20        162.87         5.93 o
   5   2  12        743.53        683.46        11.58 o
   6   2  12          9.35         12.99         3.00 o
   7   2  12       2867.54       2848.54        22.82 o
   8   2  12          3.47          4.73         1.81 o
   9   2  12         15.08         15.13         2.10 o
  10   2  12          7.82          4.76         2.36 o
  11   2  12        182.23        191.49         7.02 o
  12   2  12         31.19         30.45         3.26 o
  13   2  12        172.68        177.83         7.19 o
  14   2  12          0.47         -1.11         3.76 o
  15   2  12          9.08          6.03         3.33 o
  16   2  12         65.28         79.81         8.43 o
  17   2  12          2.31          0.13         5.85 o
  18   2  12          0.20          3.22         8.22 o
  19   2  12         14.65          8.50         8.08 o
  20   2  12          4.98          0.64         8.28 o
 -25   3  12         21.52         16.35        10.78 o
 -24   3  12         31.96         32.71         7.60 o
 -23   3  12         28.34         34.71         7.61 o
 -22   3  12         20.51         25.32         7.94 o
 -21   3  12        287.48        303.59        15.51 o
 -20   3  12         58.50         74.23         7.97 o
 -19   3  12         75.10         79.87         8.04 o
 -18   3  12         60.37         56.50         6.13 o
 -17   3  12          0.99          9.87         3.48 o
 -16   3  12        394.06        392.79        15.12 o
 -15   3  12          2.66          5.17         3.79 o
 -14   3  12        248.29        251.22         8.84 o
 -13   3  12        217.61        228.89         8.40 o
 -12   3  12        969.41        930.52        17.38 o
 -11   3  12       2557.35       2468.44        29.18 o
 -10   3  12        416.52        411.73        10.81 o
  -9   3  12         43.80         47.68         4.33 o
  -8   3  12        381.09        324.14         7.83 o
  -7   3  12       1125.35       1068.79        18.47 o
  -6   3  12          4.89         13.18         3.32 o
  -5   3  12        491.51        431.49        10.17 o
  -4   3  12        921.19        842.81        14.51 o
  -3   3  12        513.44        548.54        11.89 o
  -2   3  12         19.50         21.24         5.39 o
  -1   3  12        307.34        269.75         9.63 o
   0   3  12        501.91        506.49        13.50 o
   1   3  12        619.68        537.49        12.78 o
   2   3  12        309.92        268.65         9.46 o
   3   3  12       2328.43       2254.32        26.66 o
   4   3  12         75.57         66.16         4.64 o
   5   3  12        179.21        198.46         7.75 o
   6   3  12       1325.95       1340.01        21.70 o
   7   3  12       1034.92        965.55        15.59 o
   8   3  12        384.03        343.05         8.37 o
   9   3  12        224.78        202.57         7.36 o
  10   3  12         18.51         18.78         2.92 o
  11   3  12         76.66         81.92         5.29 o
  12   3  12          2.12          8.72         3.36 o
  13   3  12        297.67        294.72         9.09 o
  14   3  12          6.94         17.74         4.47 o
  15   3  12        281.95        284.90        13.18 o
  16   3  12          4.05          3.02         5.05 o
  17   3  12          5.48          2.72         4.95 o
  18   3  12         33.88         33.78         8.77 o
  19   3  12          9.17         -2.25         8.50 o
  20   3  12          7.52         -9.35         9.35 o
 -23   4  12        146.07        172.70        15.71 o
 -22   4  12          4.25         13.71         5.46 o
 -21   4  12          2.45          8.59         4.60 o
 -20   4  12          0.01         -2.44         4.13 o
 -19   4  12          1.11          0.23         4.68 o
 -18   4  12         28.56         40.36         7.70 o
 -17   4  12         43.09         51.76         6.71 o
 -16   4  12         82.08        111.59         8.07 o
 -15   4  12         16.84         18.89         3.50 o
 -14   4  12        288.55        302.74        10.65 o
 -13   4  12        433.15        425.74        12.50 o
 -12   4  12        273.10        270.47        10.79 o
 -11   4  12         23.30         23.26         3.90 o
 -10   4  12         81.70         81.64         6.02 o
  -9   4  12         40.62         32.60         4.14 o
  -8   4  12        322.78        333.64        11.47 o
  -7   4  12        272.17        272.91        10.37 o
  -6   4  12        232.98        219.15         9.26 o
  -5   4  12         81.77         79.15         6.53 o
  -4   4  12         72.54         78.89         4.84 o
  -3   4  12        115.24        142.41         7.12 o
  -2   4  12        364.28        383.32        11.70 o
  -1   4  12          3.27         13.46         3.76 o
   0   4  12         44.88         54.41         5.82 o
   1   4  12        292.45        304.26        11.24 o
   2   4  12        136.45        155.04         8.45 o
   3   4  12        126.57        143.51         7.58 o
   4   4  12        386.71        369.46        11.68 o
   5   4  12         46.63         41.87         4.59 o
   6   4  12        250.41        278.02         9.28 o
   7   4  12        139.05        125.54         6.48 o
   8   4  12        102.20        108.64         6.07 o
   9   4  12        110.17        113.76         5.94 o
  10   4  12          3.38          3.65         2.84 o
  11   4  12         21.31         24.14         3.57 o
  12   4  12          4.93          5.80         2.86 o
  13   4  12         20.35         15.33         4.88 o
  14   4  12         45.37         46.89         5.54 o
  15   4  12         39.15         46.35         5.52 o
  16   4  12          0.01          6.22         7.64 o
  17   4  12         16.66         20.66         7.88 o
  18   4  12         43.88         31.49         8.74 o
  19   4  12          0.01         -0.09         6.69 o
 -22   5  12          2.11          5.39         5.43 o
 -21   5  12         72.73         62.36         9.50 o
 -20   5  12        130.80        133.06        12.90 o
 -19   5  12          0.82         14.79         5.79 o
 -18   5  12         61.68         63.18         8.13 o
 -17   5  12        133.10        124.48        10.40 o
 -16   5  12          0.10         -3.68         3.68 o
 -15   5  12         41.68         49.34         8.75 o
 -14   5  12        193.76        181.11        10.84 o
 -13   5  12         93.64         86.71         7.72 o
 -12   5  12         73.26         58.31         5.88 o
 -11   5  12        362.35        334.24        12.75 o
 -10   5  12          4.23          7.88         6.87 o
  -9   5  12        166.53        125.48         8.01 o
  -8   5  12         73.17         65.27         5.77 o
  -7   5  12         33.12         40.00         4.58 o
  -6   5  12         58.76         49.80         5.05 o
  -5   5  12         33.87         51.78         5.41 o
  -4   5  12        252.61        290.09        11.31 o
  -3   5  12        153.85        153.23         8.42 o
  -2   5  12          8.18          7.86         2.31 o
  -1   5  12        307.93        306.00        11.24 o
   0   5  12         30.84         57.98         7.33 o
   1   5  12        648.53        630.31        19.63 o
   2   5  12        138.04        136.80         9.85 o
   3   5  12          0.25          3.60         3.89 o
   4   5  12         79.43         87.36         6.09 o
   5   5  12         54.62         50.00         4.95 o
   6   5  12         89.72         85.94         5.78 o
   7   5  12        576.27        550.99        13.66 o
   8   5  12         62.81         64.68         5.85 o
   9   5  12         90.79         86.59         6.72 o
  10   5  12          0.73         -0.93         3.30 o
  11   5  12         14.28         10.76         3.31 o
  12   5  12         75.19         68.08         5.90 o
  13   5  12        277.26        281.50        12.56 o
  14   5  12          2.08          7.96         4.18 o
  15   5  12         80.72         86.58         8.07 o
  16   5  12          0.01         -1.30         4.24 o
  17   5  12          3.98          0.42         6.04 o
 -22   6  12         12.44         15.97         9.93 o
 -21   6  12          1.56         -6.54         8.61 o
 -20   6  12         26.10         22.54         7.59 o
 -19   6  12         63.49         80.89        10.08 o
 -18   6  12         11.82         27.88         8.01 o
 -17   6  12        113.39        139.56        13.62 o
 -16   6  12          0.03          8.37         6.05 o
 -15   6  12          1.99          3.76         7.33 o
 -14   6  12        365.70        370.26        18.93 o
 -13   6  12        454.21        453.46        20.64 o
 -12   6  12        292.80        323.91        17.47 o
 -11   6  12          4.52         12.03         4.38 o
 -10   6  12        126.52        146.82        10.38 o
  -9   6  12        285.89        273.57        13.60 o
  -8   6  12         55.49         46.04         6.29 o
  -7   6  12         17.46         13.51         5.31 o
  -6   6  12        244.08        244.15        12.44 o
  -5   6  12        252.73        276.90        13.07 o
  -4   6  12          4.60          1.52         3.37 o
  -3   6  12          5.44          7.75         3.82 o
  -2   6  12        356.75        341.14        12.71 o
  -1   6  12        156.04        134.80         8.16 o
   0   6  12        128.09        120.68        11.12 o
   1   6  12        226.86        220.17        10.78 o
   2   6  12          0.02         -0.43         3.72 o
   3   6  12         10.80         14.37         3.59 o
   4   6  12        280.48        306.58        11.58 o
   5   6  12        152.42        140.62         8.10 o
   6   6  12        337.36        345.04        12.26 o
   7   6  12          3.09          2.08         3.60 o
   8   6  12        154.54        161.15        10.29 o
   9   6  12        395.79        418.36        16.32 o
  10   6  12         11.92         24.99         4.71 o
  11   6  12         11.84          5.28         3.35 o
  12   6  12         37.89         44.82         5.58 o
  13   6  12         21.61         18.96         5.09 o
  14   6  12         12.46          4.17         4.54 o
  15   6  12         55.73         56.49         8.16 o
  16   6  12         18.09          8.94         9.24 o
 -18   7  12          6.80         30.35        15.06 o
 -17   7  12         22.75         19.80         6.70 o
 -16   7  12          1.41          1.73         6.12 o
 -15   7  12         62.64         64.66        11.83 o
 -14   7  12          1.28         11.03         8.48 o
 -13   7  12          0.31          2.85         9.76 o
 -12   7  12        173.06        203.24        14.89 o
 -11   7  12         20.40         38.37         8.01 o
 -10   7  12          7.53         11.99         6.17 o
  -9   7  12        173.57        152.84        11.43 o
  -8   7  12         35.11         38.34         6.54 o
  -7   7  12        210.40        189.01        12.01 o
  -6   7  12         27.29         34.32         5.34 o
  -5   7  12         16.40         34.00         5.73 o
  -4   7  12          0.53         23.13         5.32 o
  -3   7  12        104.87        116.23         7.76 o
  -2   7  12          1.85          8.24         3.29 o
  -1   7  12         70.92         53.36         6.41 o
   0   7  12         39.37         52.19         6.51 o
   1   7  12         12.70         17.16         6.02 o
   2   7  12        245.75        253.45        14.76 o
   3   7  12        313.15        282.36        13.24 o
   4   7  12          7.64         20.54         5.09 o
   5   7  12        103.41        121.43         9.39 o
   6   7  12        108.37        107.31         8.91 o
   7   7  12          2.72          3.76         4.60 o
   8   7  12         29.08         28.26         4.96 o
   9   7  12          0.24          3.65         3.61 o
  10   7  12        150.28        148.57        10.61 o
  11   7  12         29.28         42.79         7.53 o
  12   7  12         99.80        112.59        11.02 o
  13   7  12         57.84         70.28        13.08 o
  14   7  12          0.55         19.38        11.07 o
 -15   8  12         61.56         74.03        16.42 o
 -14   8  12        119.89        130.29        12.76 o
 -13   8  12         16.17         10.70         5.07 o
 -12   8  12         15.53         11.50         7.14 o
 -11   8  12         38.08         62.04         8.17 o
 -10   8  12          1.28          0.92         4.74 o
  -9   8  12         25.21         25.41         4.71 o
  -8   8  12         69.25         77.82         7.46 o
  -7   8  12          0.04          9.79         4.29 o
  -6   8  12          0.33          7.40         4.32 o
  -5   8  12         13.00         21.67         4.79 o
  -4   8  12          1.25         11.65         4.40 o
  -3   8  12         32.93         65.78         7.63 o
  -2   8  12          6.76         25.22         5.73 o
  -1   8  12        138.19        171.66        11.03 o
   0   8  12         33.96         50.35         7.29 o
   1   8  12         62.23         67.51         8.54 o
   2   8  12         39.72         51.35         7.89 o
   3   8  12          2.80          4.74         4.63 o
   4   8  12         64.10         72.46         8.80 o
   5   8  12        116.12        118.44        10.90 o
   6   8  12          3.11         10.54         4.97 o
   7   8  12         38.20         46.35         7.71 o
   8   8  12          0.08          1.02         4.84 o
 -11   9  12         69.31         71.44        16.84 o
 -10   9  12          2.61         -3.07         6.11 o
  -9   9  12         18.62         15.48         6.23 o
  -8   9  12        306.11        290.32        19.15 o
  -7   9  12        151.47        148.19        13.93 o
  -6   9  12         21.03         32.96         6.94 o
  -5   9  12         87.77        121.64        11.14 o
  -4   9  12          1.03          6.43         5.32 o
  -3   9  12         63.99         78.96         9.27 o
  -2   9  12         54.31         60.46         8.42 o
  -1   9  12         93.71         88.19        10.09 o
   0   9  12          3.37          2.59         5.85 o
   1   9  12          4.33          7.10         4.74 o
   2   9  12        139.56        156.13        15.93 o
   3   9  12        143.87        154.69        18.61 o
   4   9  12         35.53         34.75        12.87 o
   5   9  12          0.23        -10.86        10.86 o
   6   9  12        129.77        145.06        24.01 o
 -26   1  13          0.02          6.57         9.17 o
 -25   1  13          6.34          4.66        12.58 o
 -24   1  13        133.88        128.02        15.54 o
 -23   1  13         52.45         62.44         9.44 o
 -22   1  13         18.62         27.10         9.53 o
 -21   1  13          3.37          0.92         3.42 o
 -20   1  13          0.02          1.34         2.69 o
 -19   1  13        152.02        151.99         7.88 o
 -18   1  13         37.47         43.38         4.51 o
 -17   1  13         29.99         38.66         4.11 o
 -16   1  13         60.44         65.88         4.73 o
 -15   1  13        237.40        227.67         7.46 o
 -14   1  13       1231.08       1051.98        15.34 o
 -13   1  13         20.38         26.57         2.66 o
 -12   1  13         12.73         15.47         1.62 o
 -11   1  13        307.53        333.47         6.90 o
 -10   1  13        958.94        941.95        14.21 o
  -9   1  13        278.70        231.23        11.49 o
  -8   1  13        383.64        361.27         8.70 o
  -7   1  13         37.07         39.16         2.75 o
  -6   1  13       1015.44       1153.04        14.73 o
  -5   1  13        818.63        946.37        18.95 o
  -4   1  13       1906.61       1846.95        27.47 o
  -3   1  13         67.86         94.95         6.46 o
  -2   1  13        224.47        245.90         9.66 o
  -1   1  13        335.09        319.39        10.30 o
   0   1  13        313.94        212.93         7.72 o
   1   1  13        285.76        300.04         9.25 o
   2   1  13         71.54         65.24         4.73 o
   3   1  13       1238.26       1216.39        18.97 o
   4   1  13        905.63        835.37        11.85 o
   5   1  13        104.84         89.54         4.53 o
   6   1  13        158.88        168.12         7.66 o
   7   1  13        694.31        660.10        11.31 o
   8   1  13        165.75        173.11         6.05 o
   9   1  13        609.61        657.06        10.76 o
  10   1  13          1.73          0.99         1.97 o
  11   1  13        147.08        134.55         6.44 o
  12   1  13        109.50        118.16         7.02 o
  13   1  13         64.32         68.64         6.83 o
  14   1  13        390.60        399.69        15.07 o
  15   1  13          7.00         17.04         4.86 o
  16   1  13         39.23         49.86         7.12 o
  17   1  13         57.24         66.22         8.08 o
  18   1  13         16.69         50.78        10.44 o
  19   1  13         59.07         68.52        17.44 o
 -26   2  13          1.40          5.52         8.87 o
 -25   2  13         15.69         18.41         7.10 o
 -24   2  13         19.53         32.25        12.62 o
 -23   2  13        146.10        146.65        16.39 o
 -22   2  13          0.13         11.12         7.37 o
 -21   2  13        124.92        142.71        10.65 o
 -20   2  13         18.35         25.66         5.24 o
 -19   2  13         13.63          8.89         3.02 o
 -18   2  13          0.03          2.54         2.90 o
 -17   2  13         58.71         70.81         6.22 o
 -16   2  13        554.84        576.78        16.02 o
 -15   2  13         69.41         83.09         5.65 o
 -14   2  13          3.05          2.93         2.63 o
 -13   2  13        175.20        170.38         6.60 o
 -12   2  13         56.80         53.69         4.07 o
 -11   2  13        562.43        537.48        11.51 o
 -10   2  13        201.09        180.98         6.72 o
  -9   2  13        392.11        390.59        10.87 o
  -8   2  13       1050.39       1017.26        19.53 o
  -7   2  13        439.68        412.36        10.50 o
  -6   2  13          4.27         11.67         2.95 o
  -5   2  13          0.07          5.74         2.44 o
  -4   2  13        304.92        284.05         9.53 o
  -3   2  13        381.06        367.46        10.98 o
  -2   2  13       1517.56       1475.08        33.07 o
  -1   2  13         76.84         91.23         8.42 o
   0   2  13         18.37         27.96         4.78 o
   1   2  13       2004.03       2020.18        24.42 o
   2   2  13        592.18        523.14        10.18 o
   3   2  13         40.11         41.12         4.16 o
   4   2  13         15.73         20.72         2.63 o
   5   2  13         64.65         78.51         4.44 o
   6   2  13       1477.58       1319.92        17.01 o
   7   2  13         61.19         62.38         3.72 o
   8   2  13        717.09        659.17        10.85 o
   9   2  13         24.97         21.53         2.68 o
  10   2  13         78.73         67.76         4.29 o
  11   2  13         68.09         66.38         4.36 o
  12   2  13         36.43         42.44         4.65 o
  13   2  13         11.75          7.44         3.11 o
  14   2  13        112.99        102.69         8.13 o
  15   2  13         88.00         87.19         7.54 o
  16   2  13         36.49         40.40         6.42 o
  17   2  13          0.02         -3.11         5.01 o
  18   2  13         24.25         15.28         6.14 o
  19   2  13         24.56         18.50        11.07 o
 -24   3  13         73.52         70.74        10.33 o
 -23   3  13         60.68         61.68         9.61 o
 -22   3  13         10.70          9.49         4.63 o
 -21   3  13          0.18         -1.47         3.86 o
 -20   3  13         22.47         22.85         5.04 o
 -19   3  13          0.13          3.12         3.55 o
 -18   3  13          0.98          0.90         3.00 o
 -17   3  13         29.65         30.33         5.11 o
 -16   3  13         70.01         67.31         6.92 o
 -15   3  13         65.97         66.18         6.84 o
 -14   3  13         26.78         20.17         3.78 o
 -13   3  13         16.76         18.71         3.07 o
 -12   3  13        382.12        391.89        10.99 o
 -11   3  13          8.72         34.02         5.99 o
 -10   3  13         81.88         84.49         5.40 o
  -9   3  13         51.42         60.49         4.90 o
  -8   3  13         53.83         49.46         4.47 o
  -7   3  13        388.62        396.66        11.62 o
  -6   3  13        117.77        121.08         7.27 o
  -5   3  13         65.10         64.72         4.41 o
  -4   3  13        163.59        174.82         6.97 o
  -3   3  13        837.41        923.85        17.57 o
  -2   3  13         36.81         44.34         5.83 o
  -1   3  13        119.34        105.83         6.44 o
   0   3  13          1.41          3.16         3.30 o
   1   3  13         36.45         42.65         4.48 o
   2   3  13        282.91        290.63        10.04 o
   3   3  13         84.76         92.63         5.93 o
   4   3  13         67.34         57.04         5.02 o
   5   3  13         15.24         27.21         3.62 o
   6   3  13       1157.27       1133.34        18.96 o
   7   3  13        145.57        153.71         6.60 o
   8   3  13         91.55         94.51         5.05 o
   9   3  13         79.68         71.38         4.62 o
  10   3  13        105.89         95.65         5.59 o
  11   3  13         66.57         78.07         5.27 o
  12   3  13         18.46          8.51         2.88 o
  13   3  13         21.23         23.33         4.16 o
  14   3  13         37.83         34.89         4.80 o
  15   3  13          3.22         19.30         4.80 o
  16   3  13         46.60         56.89         7.54 o
  17   3  13          1.06         -6.89         6.89 o
  18   3  13          0.77         -2.46         6.34 o
  19   3  13          9.37         26.00        10.79 o
 -23   4  13        174.13        171.08        15.75 o
 -22   4  13         15.41          4.16         6.59 o
 -21   4  13         50.40         66.40         8.11 o
 -20   4  13         38.44         38.36         7.16 o
 -19   4  13         11.82         11.94         4.75 o
 -18   4  13        126.84        130.16        11.69 o
 -17   4  13        201.17        202.37        11.91 o
 -16   4  13        202.13        218.42        12.62 o
 -15   4  13         26.41         16.05         3.55 o
 -14   4  13         11.04          8.60         3.74 o
 -13   4  13        640.79        598.77        14.78 o
 -12   4  13         31.03         34.12         4.26 o
 -11   4  13         54.81         55.15         5.24 o
 -10   4  13         83.99         65.45         6.04 o
  -9   4  13         44.56         47.25         5.36 o
  -8   4  13        872.21        848.30        20.66 o
  -7   4  13         51.52         59.85         7.13 o
  -6   4  13         20.49         22.45         4.58 o
  -5   4  13        194.19        172.61         9.74 o
  -4   4  13        211.56        201.46         8.32 o
  -3   4  13       2649.49       2642.49        41.77 o
  -2   4  13        965.94       1004.75        19.60 o
  -1   4  13         24.33         31.55         6.68 o
   0   4  13        226.01        229.10         9.98 o
   1   4  13        222.31        259.95        10.83 o
   2   4  13       1849.68       1739.54        27.75 o
   3   4  13        117.11        104.94         6.28 o
   4   4  13         71.16         63.52         7.39 o
   5   4  13        130.11        139.91         8.13 o
   6   4  13        376.89        371.63        11.61 o
   7   4  13          9.12          5.27         2.61 o
   8   4  13        396.71        382.30        11.54 o
   9   4  13          0.05          7.71         2.94 o
  10   4  13         32.04         31.97         3.66 o
  11   4  13          3.30          1.14         3.45 o
  12   4  13         52.94         43.84         5.29 o
  13   4  13         11.93         11.03         3.41 o
  14   4  13         12.11         10.26         3.90 o
  15   4  13        111.78        112.29         9.16 o
  16   4  13         70.77         56.57         8.46 o
  17   4  13          7.65          3.14         6.12 o
  18   4  13        169.51        186.76        26.06 o
 -22   5  13         45.91         39.02        10.15 o
 -21   5  13          0.59         -0.40         5.11 o
 -20   5  13         11.28         21.76         6.75 o
 -19   5  13        115.17        150.16        13.61 o
 -18   5  13          0.16         -2.74         4.61 o
 -17   5  13         10.32          5.98         3.69 o
 -16   5  13          4.04         17.21         4.08 o
 -15   5  13        239.73        233.95        11.17 o
 -14   5  13         46.77         42.43         5.11 o
 -13   5  13        152.17        147.88         8.90 o
 -12   5  13          2.64          0.57         4.70 o
 -11   5  13        540.58        548.56        16.47 o
 -10   5  13        891.22        860.70        20.27 o
  -9   5  13        135.50        129.64         8.22 o
  -8   5  13          8.87          5.05         3.14 o
  -7   5  13         93.97         98.52         7.10 o
  -6   5  13         40.15         33.32         6.61 o
  -5   5  13        163.12        153.34         8.60 o
  -4   5  13        787.42        814.84        21.42 o
  -3   5  13        324.96        343.68        18.09 o
  -2   5  13         34.03         39.63         7.70 o
  -1   5  13       1013.45       1085.08        27.58 o
   0   5  13       1602.29       1559.25        34.64 o
   1   5  13         30.78         36.91         5.71 o
   2   5  13        136.12        147.69         8.77 o
   3   5  13        380.87        381.57        14.21 o
   4   5  13        675.25        716.07        17.58 o
   5   5  13          0.41          3.64         2.70 o
   6   5  13         98.24        105.16         6.41 o
   7   5  13        190.63        202.09         9.78 o
   8   5  13         18.91         20.09         4.16 o
   9   5  13         63.64         57.45         5.76 o
  10   5  13         54.35         51.07         4.88 o
  11   5  13          0.00         -3.49         3.49 o
  12   5  13         35.46         35.18         5.41 o
  13   5  13          3.57          7.22         4.34 o
  14   5  13         21.62         33.23         5.39 o
  15   5  13         10.36         16.09         5.65 o
  16   5  13         10.70          5.47         3.69 o
  17   5  13          2.69         -2.33         7.01 o
 -21   6  13          2.80          2.20         6.22 o
 -20   6  13          2.38         10.59         7.50 o
 -19   6  13          1.62         13.72         5.31 o
 -18   6  13        105.74        104.70        10.53 o
 -17   6  13         10.53         16.48         7.46 o
 -16   6  13         34.10         45.42         9.49 o
 -15   6  13         40.69         40.55         6.29 o
 -14   6  13          5.74          5.83         6.77 o
 -13   6  13          7.72          9.94         5.04 o
 -12   6  13         22.85         19.74         6.02 o
 -11   6  13         52.81         46.01         6.57 o
 -10   6  13          2.01          9.01         3.98 o
  -9   6  13        120.33        119.98         9.44 o
  -8   6  13         53.22         59.50         6.69 o
  -7   6  13         82.06         61.33         6.83 o
  -6   6  13         14.75          4.34         4.16 o
  -5   6  13        151.60        140.16         9.87 o
  -4   6  13        163.81        164.77        10.36 o
  -3   6  13          2.62          2.82         4.67 o
  -2   6  13          1.99          5.82         4.23 o
  -1   6  13          9.24         11.44         5.04 o
   0   6  13        138.42        121.88        11.24 o
   1   6  13         18.11          7.75         4.82 o
   2   6  13        179.44        148.99         9.34 o
   3   6  13        118.83        123.50         8.91 o
   4   6  13        141.96        128.18         7.17 o
   5   6  13         13.30         13.50         3.29 o
   6   6  13        107.14         93.73         7.59 o
   7   6  13         22.69         17.60         4.35 o
   8   6  13        220.97        246.04        12.65 o
   9   6  13         52.08         44.43         6.30 o
  10   6  13         33.83         35.03         4.83 o
  11   6  13         26.86         19.82         3.93 o
  12   6  13         15.16          8.41         3.85 o
  13   6  13         30.11         45.48         6.36 o
  14   6  13          0.25         12.23         7.02 o
  15   6  13          2.33         -0.60         5.72 o
  16   6  13          0.00         10.20        10.15 o
 -17   7  13         96.86         98.34        12.06 o
 -16   7  13          3.30         20.50         6.94 o
 -15   7  13        100.07        119.76        16.42 o
 -14   7  13        118.04        113.75        14.03 o
 -13   7  13        100.76        100.67        10.91 o
 -12   7  13         14.51         25.42         8.05 o
 -11   7  13        676.64        702.57        26.93 o
 -10   7  13        436.83        421.62        18.39 o
  -9   7  13         25.78         31.00         6.14 o
  -8   7  13         97.33        113.19         9.74 o
  -7   7  13        113.35        132.46        10.28 o
  -6   7  13        108.51        129.46        10.42 o
  -5   7  13        275.59        274.90        12.69 o
  -4   7  13        353.85        378.75        14.74 o
  -3   7  13          0.25          3.76         3.12 o
  -2   7  13         94.72         95.71         7.33 o
  -1   7  13        213.64        226.71        14.01 o
   0   7  13        359.74        340.56        16.78 o
   1   7  13         69.91         79.73         9.17 o
   2   7  13         83.90        111.51         8.76 o
   3   7  13         78.01         86.72         8.03 o
   4   7  13        339.77        391.47        16.11 o
   5   7  13         32.68         46.98         5.77 o
   6   7  13        150.63        147.63        10.42 o
   7   7  13         15.29         15.53         5.04 o
   8   7  13         29.40         31.47         5.37 o
   9   7  13         10.93          5.95         5.65 o
  10   7  13         45.67         59.61         7.32 o
  11   7  13         32.69         33.87         6.83 o
  12   7  13        104.02        157.25        18.24 o
  13   7  13          1.28         -0.71         8.02 o
 -15   8  13          0.58          7.17         9.67 o
 -14   8  13         85.30         83.95        12.69 o
 -13   8  13         31.04         41.83         8.84 o
 -12   8  13        307.29        282.39        15.94 o
 -11   8  13         56.98         74.65         8.84 o
 -10   8  13         74.54         70.17         7.27 o
  -9   8  13         10.76         14.04         3.99 o
  -8   8  13          0.86          2.38         3.60 o
  -7   8  13          8.26         10.03         3.79 o
  -6   8  13          1.08          0.47         3.15 o
  -5   8  13         26.20         26.66         5.43 o
  -4   8  13         13.82         34.38         6.00 o
  -3   8  13        166.70        167.30        11.11 o
  -2   8  13        190.19        225.92        12.72 o
  -1   8  13          0.75          2.96         4.85 o
   0   8  13          9.23          7.19         5.55 o
   1   8  13         73.75         80.22         9.18 o
   2   8  13         91.10         95.79        10.04 o
   3   8  13         32.41         26.18         6.51 o
   4   8  13          2.66          7.91         6.14 o
   5   8  13         59.32         54.89         8.17 o
   6   8  13         21.32         15.73         6.83 o
   7   8  13         35.01         29.73         6.81 o
   8   8  13          5.92          3.60         6.87 o
 -11   9  13         61.53         36.94        13.57 o
  -9   9  13         28.55         12.77         9.25 o
  -8   9  13         12.92         16.93         5.50 o
  -7   9  13         34.78         37.39         6.62 o
  -6   9  13         41.81         38.36         6.69 o
  -5   9  13         33.13         41.06         6.87 o
  -4   9  13         44.70         70.34         9.63 o
  -3   9  13          5.73          9.49         7.01 o
  -2   9  13         50.10         41.44         9.81 o
  -1   9  13          0.72         -1.20         7.88 o
   0   9  13          5.16          3.44         6.84 o
   1   9  13          5.82          9.16         7.61 o
   2   9  13         99.44        123.54        22.50 o
   3   9  13         19.40         27.32        12.82 o
   4   9  13          2.00         -9.91        10.44 o
   5   9  13         30.37         22.88        11.99 o
 -25   0  14         12.99          1.83         8.95 o
 -24   0  14          5.42         23.65         8.42 o
 -23   0  14         53.09         32.37         8.52 o
 -22   0  14        205.80        228.71        18.94 o
 -21   0  14          4.64         -1.33         8.97 o
 -20   0  14        111.98        124.77        10.74 o
 -19   0  14        431.58        430.45        19.10 o
 -18   0  14         30.45         17.04         3.88 o
 -17   0  14        223.48        221.30        12.74 o
 -16   0  14         96.82         97.85         8.55 o
 -15   0  14          4.07          1.27         2.68 o
 -14   0  14          0.51          3.11         3.03 o
 -13   0  14         59.86         78.08         5.78 o
 -12   0  14          2.23          1.88         2.33 o
 -11   0  14         24.90         47.76         5.32 o
 -10   0  14          1.96          7.18         3.68 o
  -9   0  14       1597.59       1575.89       101.29 o
  -8   0  14        371.63        389.18        10.54 o
  -7   0  14        207.98        196.47        10.44 o
  -6   0  14       4697.57       4707.50        45.65 o
  -5   0  14       4447.21       4424.19        82.84 o
  -4   0  14        217.78        286.75        15.23 o
  -3   0  14        381.41        401.90        17.73 o
  -2   0  14       2395.42       2481.59        76.61 o
  -1   0  14       3971.91       4128.08        54.80 o
   0   0  14         53.17         59.24        12.16 o
   1   0  14         12.66         13.13         4.09 o
   2   0  14         12.58         29.11         9.29 o
   3   0  14        527.91        504.28        19.95 o
   4   0  14         56.01         63.89         7.63 o
   5   0  14         41.31         37.84         6.26 o
   6   0  14        285.04        296.92        16.79 o
   7   0  14          2.72          3.69         3.07 o
   8   0  14        495.09        458.74        16.12 o
   9   0  14       2065.21       1971.38        57.46 o
  10   0  14        162.69        152.32        10.82 o
  11   0  14         26.82         22.59         5.39 o
  12   0  14        292.67        285.18        15.22 o
  13   0  14         19.48          9.63         5.47 o
  14   0  14        352.67        370.83        23.92 o
  15   0  14         18.69         26.96         8.47 o
  16   0  14          8.59         12.72         6.78 o
  17   0  14          3.02         -0.56         5.22 o
  18   0  14         18.79         13.22        10.48 o
 -26   1  14          1.80          7.21        10.46 o
 -25   1  14          2.47          9.45         6.75 o
 -24   1  14         94.27        106.34        14.98 o
 -23   1  14         54.10         63.33        11.97 o
 -22   1  14          4.99          3.62         4.16 o
 -21   1  14         18.63         21.88         3.80 o
 -20   1  14          2.59          7.80         3.99 o
 -19   1  14          7.70          6.33         2.95 o
 -18   1  14         56.26         44.59         4.71 o
 -17   1  14         44.37         36.94         4.22 o
 -16   1  14          2.91          3.43         2.74 o
 -15   1  14          3.69          4.34         2.15 o
 -14   1  14         17.39         27.59         3.83 o
 -13   1  14        443.14        376.63         8.70 o
 -12   1  14        121.83        109.56         5.79 o
 -11   1  14          0.16          0.59         1.25 o
 -10   1  14          1.77          6.52         1.95 o
  -9   1  14        218.95        196.59         7.17 o
  -8   1  14        138.41        140.46         4.51 o
  -7   1  14       1042.52       1028.41        19.40 o
  -6   1  14         28.10         38.87         3.20 o
  -5   1  14        281.20        291.02         6.24 o
  -4   1  14       1044.50       1040.82        20.91 o
  -3   1  14         30.77         34.30         4.11 o
  -2   1  14        114.57        110.63         5.88 o
  -1   1  14          0.83         -0.90         2.04 o
   0   1  14         44.83         26.69         3.17 o
   1   1  14        601.69        529.77        12.73 o
   2   1  14         95.32         97.51         5.95 o
   3   1  14         63.23         70.19         5.21 o
   4   1  14        615.75        500.41        15.85 o
   5   1  14        660.73        587.31        11.32 o
   6   1  14        278.89        277.68         7.88 o
   7   1  14         25.53         31.13         3.04 o
   8   1  14          0.04          2.19         2.24 o
   9   1  14          3.76          3.97         2.16 o
  10   1  14        159.67        147.72         6.84 o
  11   1  14         16.02         16.09         3.28 o
  12   1  14         92.54         89.23         7.39 o
  13   1  14          0.21         -4.18         4.18 o
  14   1  14          0.57          0.77         4.08 o
  15   1  14         20.89         16.87         4.56 o
  16   1  14          2.13          0.54         4.05 o
  17   1  14         45.38         35.72         6.45 o
  18   1  14          4.68         16.24         8.09 o
  19   1  14          0.02          7.52        10.90 o
 -25   2  14         70.01         62.21        11.33 o
 -24   2  14         15.63          4.63         6.42 o
 -23   2  14          0.30         10.47         7.81 o
 -22   2  14        242.14        233.06        15.86 o
 -21   2  14          0.58          0.63         3.87 o
 -20   2  14          8.36         10.17         4.93 o
 -19   2  14        224.89        214.89        13.46 o
 -18   2  14         22.92         20.69         3.80 o
 -17   2  14         48.28         51.39         5.20 o
 -16   2  14        148.84        160.83         8.90 o
 -15   2  14         19.63         12.06         3.12 o
 -14   2  14         36.30         32.95         4.17 o
 -13   2  14         21.17         24.82         3.41 o
 -12   2  14        684.98        628.49        13.15 o
 -11   2  14        172.45        189.73         7.05 o
 -10   2  14        335.00        343.09         9.28 o
  -9   2  14        574.34        549.95        12.68 o
  -8   2  14        315.37        344.28        10.05 o
  -7   2  14        155.17        163.18         7.09 o
  -6   2  14       1118.42       1160.00        25.80 o
  -5   2  14       1027.88       1071.59        15.96 o
  -4   2  14         15.15         44.09        14.36 o
  -3   2  14        265.53        245.18         9.44 o
  -2   2  14        165.09        158.84         5.92 o
  -1   2  14        233.98        230.33         6.56 o
   0   2  14          0.07          3.38         2.28 o
   1   2  14         54.22         47.98         3.29 o
   2   2  14        324.14        287.90         9.83 o
   3   2  14        912.24        909.72        13.69 o
   4   2  14        319.52        321.53         8.52 o
   5   2  14        646.27        663.16        11.84 o
   6   2  14         18.87         25.63         2.68 o
   7   2  14        185.86        210.07         5.85 o
   8   2  14        203.43        190.69         7.96 o
   9   2  14        339.16        328.44        11.31 o
  10   2  14         19.26         16.38         3.52 o
  11   2  14         10.40          8.59         3.05 o
  12   2  14         29.29         31.88         4.98 o
  13   2  14        141.91        150.69         9.69 o
  14   2  14         16.16         12.21         3.62 o
  15   2  14          6.86          6.34         3.64 o
  16   2  14          2.48         -1.00         3.73 o
  17   2  14         34.93         47.32         8.40 o
  18   2  14          0.01         -4.74         6.74 o
 -24   3  14         29.88         23.98         7.62 o
 -23   3  14         67.76         72.73        12.74 o
 -22   3  14         14.74         11.18         5.93 o
 -21   3  14         97.89        119.03        10.06 o
 -20   3  14         17.80         11.94         4.56 o
 -19   3  14         28.59         31.81         5.48 o
 -18   3  14        147.21        139.02         8.78 o
 -17   3  14         31.69         24.70         5.26 o
 -16   3  14          0.10          0.97         3.42 o
 -15   3  14          9.74         12.66         3.96 o
 -14   3  14        344.53        329.42        12.43 o
 -13   3  14        908.75        869.52        16.47 o
 -12   3  14         12.93         14.28         3.12 o
 -11   3  14        887.50        872.86        16.27 o
 -10   3  14        343.15        330.34         9.98 o
  -9   3  14         20.79         17.31         2.75 o
  -8   3  14         80.90         67.46         5.31 o
  -7   3  14         84.73         77.68         6.43 o
  -6   3  14        269.36        259.53        10.89 o
  -5   3  14         87.12         78.40         5.09 o
  -4   3  14        183.19        181.13         8.18 o
  -3   3  14       1614.95       1491.34        23.28 o
  -2   3  14         56.65         97.24        18.78 o
  -1   3  14        222.57        197.52         9.01 o
   0   3  14        459.79        459.40        12.48 o
   1   3  14        384.23        334.01        10.91 o
   2   3  14         15.21         11.90         3.08 o
   3   3  14        403.49        446.52        12.83 o
   4   3  14        228.97        198.01         8.15 o
   5   3  14         82.00         71.52         6.43 o
   6   3  14        712.58        646.64        12.96 o
   7   3  14        197.91        184.67         7.70 o
   8   3  14        211.63        208.37         9.33 o
   9   3  14         41.47         44.79         4.24 o
  10   3  14        325.09        315.80        10.96 o
  11   3  14        283.61        270.84        10.30 o
  12   3  14          0.04         -3.07         3.07 o
  13   3  14         11.02          6.15         3.37 o
  14   3  14          9.13         20.02         4.64 o
  15   3  14        350.30        365.58        15.57 o
  16   3  14         24.21         31.70         6.03 o
  17   3  14          0.67          0.78         4.81 o
  18   3  14          2.80        -11.63        11.63 o
 -23   4  14          2.97         19.57         8.27 o
 -22   4  14         53.68         53.41         7.92 o
 -21   4  14          5.84          3.08         7.20 o
 -20   4  14         15.20         17.00         5.89 o
 -19   4  14         14.72         20.99         6.29 o
 -18   4  14          4.11          8.49         4.41 o
 -17   4  14          0.22          1.05         5.47 o
 -16   4  14         18.31         28.92         5.71 o
 -15   4  14         25.64         23.76         4.98 o
 -14   4  14         75.57         69.04         5.51 o
 -13   4  14         22.55         39.79         4.35 o
 -12   4  14        256.70        227.22         9.22 o
 -11   4  14          4.95          1.75         3.02 o
 -10   4  14         24.49         21.72         3.47 o
  -9   4  14          1.27          6.04         6.16 o
  -8   4  14        916.38        928.28        19.86 o
  -7   4  14        183.31        186.58         9.41 o
  -6   4  14        508.57        528.68        14.87 o
  -5   4  14         13.96         24.38         4.63 o
  -4   4  14         25.18         36.77         4.54 o
  -3   4  14        947.54        913.69        18.74 o
  -2   4  14         66.75         79.08         6.47 o
  -1   4  14        214.75        239.32        10.28 o
   0   4  14        310.02        286.87        11.47 o
   1   4  14         11.48         17.05         4.83 o
   2   4  14        185.55        179.75         9.40 o
   3   4  14          9.97          3.50         2.54 o
   4   4  14          0.06          0.52         2.77 o
   5   4  14        345.06        358.64        12.38 o
   6   4  14         48.80         60.34         5.15 o
   7   4  14         13.93         16.90         3.22 o
   8   4  14        219.85        185.96         8.32 o
   9   4  14        116.08        102.58         6.45 o
  10   4  14         20.33         17.68         3.91 o
  11   4  14         34.19         46.08         5.49 o
  12   4  14         50.40         47.31         5.47 o
  13   4  14         10.49          7.46         4.93 o
  14   4  14         43.56         49.36         5.79 o
  15   4  14          0.71         -1.28         5.67 o
  16   4  14         76.32         81.43         9.31 o
  17   4  14         12.81         18.87         9.98 o
 -22   5  14         59.60         40.72        13.82 o
 -21   5  14          6.99          3.72         4.98 o
 -20   5  14         43.66         39.67         8.02 o
 -19   5  14         15.12         13.29         6.11 o
 -18   5  14         15.65          9.71         5.35 o
 -17   5  14         74.62         78.58         8.15 o
 -16   5  14          1.09         -3.00         3.85 o
 -15   5  14          5.30          0.84         4.08 o
 -14   5  14        416.93        403.09        13.40 o
 -13   5  14        516.87        471.87        15.72 o
 -12   5  14         40.17         41.38         5.71 o
 -11   5  14        232.89        218.98        11.97 o
 -10   5  14          4.32          3.89         4.08 o
  -9   5  14        150.33        119.72         8.88 o
  -8   5  14         78.99         74.94         7.10 o
  -7   5  14         42.44         35.67         6.01 o
  -6   5  14          0.53          6.23         4.94 o
  -5   5  14         87.63        108.12         8.65 o
  -4   5  14         28.03         21.20         5.01 o
  -3   5  14        966.62        906.41        23.00 o
  -2   5  14          0.86         15.97         5.47 o
  -1   5  14         57.54         64.90         6.32 o
   0   5  14        418.30        398.99        15.45 o
   1   5  14          6.33          6.35         3.05 o
   2   5  14          5.43          5.32         3.27 o
   3   5  14        103.53        106.99         8.00 o
   4   5  14         13.81         19.66         4.54 o
   5   5  14         85.48         80.68         6.22 o
   6   5  14         22.43         17.80         3.21 o
   7   5  14        389.69        416.31        14.04 o
   8   5  14          4.15          5.69         4.04 o
   9   5  14          7.32          4.49         3.56 o
  10   5  14          0.05         -2.69         3.31 o
  11   5  14         23.98         22.04         4.37 o
  12   5  14          0.05          3.43         3.47 o
  13   5  14        261.67        271.46        12.97 o
  14   5  14          5.40         12.86         4.33 o
  15   5  14         93.52         94.33         8.83 o
  16   5  14          7.37         13.50        10.84 o
 -21   6  14         18.03          9.45         9.03 o
 -20   6  14         15.43         31.19        23.89 o
 -19   6  14        269.80        286.95        19.19 o
 -18   6  14         50.95         51.08         9.25 o
 -17   6  14          5.33          5.73         4.51 o
 -16   6  14         24.28         24.21         5.84 o
 -15   6  14         26.25         29.30         6.54 o
 -14   6  14          5.99          3.12         4.08 o
 -13   6  14         33.76         43.85         7.59 o
 -12   6  14         43.97         33.93         5.84 o
 -11   6  14         22.99         29.56         5.74 o
 -10   6  14         86.13         80.59         8.34 o
  -9   6  14        165.80        178.28        11.55 o
  -8   6  14         98.01         77.64         8.01 o
  -7   6  14         23.29         18.91         4.41 o
  -6   6  14        292.62        315.52        14.60 o
  -5   6  14        398.08        390.56        18.36 o
  -4   6  14          0.34          6.51         4.49 o
  -3   6  14         96.93         84.05         9.03 o
  -2   6  14        692.78        676.01        25.59 o
  -1   6  14        317.34        382.84        19.60 o
   0   6  14        164.51        156.76        15.70 o
   1   6  14          0.04          0.73         4.64 o
   2   6  14         49.04         57.03         6.02 o
   3   6  14        272.89        265.02        11.36 o
   4   6  14          0.06         -3.32         3.32 o
   5   6  14         10.14         12.99         3.21 o
   6   6  14          6.17          6.85         3.50 o
   7   6  14          2.81         14.59         4.34 o
   8   6  14         23.86         21.13         4.99 o
   9   6  14        224.05        249.28        13.15 o
  10   6  14         16.52         14.74         4.04 o
  11   6  14         18.96         16.27         4.25 o
  12   6  14        255.07        293.15        13.61 o
  13   6  14         29.97         36.29         5.42 o
  14   6  14         24.23         37.80         7.80 o
  15   6  14         14.70         11.71        11.08 o
 -17   7  14        131.24        183.76        28.03 o
 -16   7  14          8.50          3.51         5.79 o
 -15   7  14          0.31          7.92         7.41 o
 -14   7  14          1.23          4.43         5.11 o
 -13   7  14         19.38         19.14         5.84 o
 -12   7  14         25.91         27.47         6.81 o
 -11   7  14         24.54         21.64         7.86 o
 -10   7  14          0.35          6.62         5.61 o
  -9   7  14         12.36         13.54         4.83 o
  -8   7  14         49.62         51.98         7.03 o
  -7   7  14         63.66         59.84         7.52 o
  -6   7  14         68.17         61.06         7.39 o
  -5   7  14          3.90          7.45         3.56 o
  -4   7  14         16.23         22.89         4.57 o
  -3   7  14          1.87          7.82         4.99 o
  -2   7  14         90.23         85.23        10.67 o
  -1   7  14          0.23          9.16         5.39 o
   0   7  14         18.88         29.27         6.13 o
   1   7  14         86.09         88.54         9.43 o
   2   7  14         23.30         12.61         6.20 o
   3   7  14         42.64         58.45         6.25 o
   4   7  14         12.38         24.04         4.80 o
   5   7  14         12.52         15.82         4.95 o
   6   7  14         24.02         22.05         4.92 o
   7   7  14         33.01         35.68         6.35 o
   8   7  14          0.31          4.78         4.21 o
   9   7  14         37.62         46.89         6.94 o
  10   7  14         47.01         56.33         7.15 o
  11   7  14          0.60         19.78        13.00 o
 -14   8  14         25.62         35.41         9.41 o
 -13   8  14         11.40         17.22        15.57 o
 -12   8  14         15.59         19.02         6.68 o
 -11   8  14          5.21         13.67         6.16 o
 -10   8  14         10.62         17.75         5.36 o
  -9   8  14         13.02         15.73         4.48 o
  -8   8  14         11.69          5.60         3.75 o
  -7   8  14         68.78         76.12         6.97 o
  -6   8  14          5.95          4.09         4.34 o
  -5   8  14          3.22          3.63         3.40 o
  -4   8  14         10.28         13.80         5.75 o
  -3   8  14         64.22         73.90         9.29 o
  -2   8  14         13.05         22.07         5.78 o
  -1   8  14        122.46        125.03        11.32 o
   0   8  14          0.46          7.70         4.92 o
   1   8  14         54.71         51.71        11.61 o
   2   8  14         10.19          6.88         4.88 o
   3   8  14          0.98          1.83         4.89 o
   4   8  14         16.57         17.58         5.38 o
   5   8  14         16.76         25.57         5.91 o
   6   8  14          0.90          6.58         6.07 o
   7   8  14         21.65         52.59        16.12 o
   8   8  14        104.10        101.23        20.92 o
 -10   9  14         29.39         32.49        12.01 o
  -9   9  14          5.60          3.32         8.10 o
  -8   9  14         57.16         54.19        11.81 o
  -7   9  14        130.71        136.77        13.62 o
  -6   9  14         76.50         78.14        10.81 o
  -5   9  14         11.12         12.46         5.12 o
  -4   9  14         41.25         47.01        11.13 o
  -3   9  14        146.64        172.28        26.84 o
  -2   9  14          4.94         -3.72         8.78 o
  -1   9  14          7.27          0.28         8.37 o
 -26   1  15          0.64         16.64         9.82 o
 -25   1  15         14.84         21.76        10.09 o
 -24   1  15        365.86        409.55        27.15 o
 -23   1  15         99.74        109.26        14.54 o
 -22   1  15          8.85          7.04         4.96 o
 -21   1  15         79.23         67.48         7.33 o
 -20   1  15         58.15         64.47         5.46 o
 -19   1  15         35.21         34.41         4.61 o
 -18   1  15         69.93        100.93         7.50 o
 -17   1  15         45.37         36.14         4.87 o
 -16   1  15        102.81         76.41         5.43 o
 -15   1  15         52.08         40.05         4.07 o
 -14   1  15       1252.16       1090.98        23.45 o
 -13   1  15        170.06        172.76         6.62 o
 -12   1  15          0.36          2.04         2.15 o
 -11   1  15        265.17        264.34         7.30 o
 -10   1  15        826.56        816.14        12.94 o
  -9   1  15          7.47          7.18         2.22 o
  -8   1  15          1.63          2.77         2.74 o
  -7   1  15       1121.66       1138.62        15.44 o
  -6   1  15          8.46         13.69         2.86 o
  -5   1  15         31.91         33.66         3.01 o
  -4   1  15        754.55        810.83        18.94 o
  -3   1  15          6.69         14.86         3.56 o
  -2   1  15       2640.42       2656.07        28.13 o
  -1   1  15        187.07        211.01        12.20 o
   0   1  15         88.93         98.71         6.04 o
   1   1  15         38.71         52.14         4.91 o
   2   1  15        546.16        544.38        13.55 o
   3   1  15          0.06          1.56         3.22 o
   4   1  15        806.59        798.81        18.72 o
   5   1  15         73.75         84.31         6.46 o
   6   1  15        622.07        546.54        14.88 o
   7   1  15       1742.45       1717.56        22.42 o
   8   1  15        486.25        505.22        12.37 o
   9   1  15        101.51        109.42         6.28 o
  10   1  15         37.92         40.14         3.99 o
  11   1  15         19.90         11.95         3.67 o
  12   1  15        235.79        232.11        11.53 o
  13   1  15         33.97         26.11         4.74 o
  14   1  15         25.95         22.40         5.41 o
  15   1  15          2.25          2.37         4.21 o
  16   1  15         29.96         38.26         6.49 o
  17   1  15          0.17          3.53         4.63 o
  18   1  15          3.17         -4.79         7.28 o
 -25   2  15          6.48          4.69         7.28 o
 -24   2  15        148.40        153.40        17.55 o
 -23   2  15         41.20         35.07        24.76 o
 -22   2  15         10.07         12.47         7.84 o
 -21   2  15         33.18         46.99         7.74 o
 -20   2  15          1.16         -1.93         4.45 o
 -19   2  15          8.06         10.26         3.64 o
 -18   2  15        149.00        148.75         8.92 o
 -17   2  15         19.22         26.58         4.51 o
 -16   2  15        218.81        234.09         9.61 o
 -15   2  15         54.67         67.53         5.37 o
 -14   2  15         22.11         18.18         3.11 o
 -13   2  15        231.56        227.88         8.95 o
 -12   2  15        125.25        135.41         6.18 o
 -11   2  15         40.85         27.11         3.63 o
 -10   2  15          8.01          5.72         2.49 o
  -9   2  15        402.49        393.49        11.05 o
  -8   2  15       1662.10       1556.22        29.09 o
  -7   2  15         12.55         26.95         6.72 o
  -6   2  15        404.57        412.32        11.87 o
  -5   2  15       1050.04        962.11        15.54 o
  -4   2  15       1174.23       1110.10        16.26 o
  -3   2  15        272.65        301.85        17.24 o
  -2   2  15        293.69        283.71        10.79 o
  -1   2  15        120.15        110.05         6.35 o
   0   2  15          3.60          3.74         2.65 o
   1   2  15        167.33        150.26         7.46 o
   2   2  15          1.62          5.10         1.77 o
   3   2  15        825.85        737.03        16.34 o
   4   2  15          7.57          2.30         2.56 o
   5   2  15         45.90         49.44         4.75 o
   6   2  15        443.30        420.18        11.94 o
   7   2  15        117.37         91.25         5.94 o
   8   2  15         58.59         57.87         5.25 o
   9   2  15         14.20         10.50         4.44 o
  10   2  15        216.75        215.04        11.07 o
  11   2  15         67.68         64.93         5.82 o
  12   2  15         29.94         21.19         3.86 o
  13   2  15         50.54         48.76         5.89 o
  14   2  15          1.68         -3.00         4.02 o
  15   2  15         24.55         26.97         4.78 o
  16   2  15         38.91         30.02         6.69 o
  17   2  15          6.35          7.60         4.51 o
  18   2  15         13.05         -4.33         7.94 o
 -24   3  15         44.41         28.26         9.54 o
 -23   3  15          8.33         16.02         5.89 o
 -22   3  15         12.48          6.08         4.43 o
 -21   3  15          4.08          4.58         4.23 o
 -20   3  15          4.78          5.57         4.12 o
 -19   3  15         15.75         16.80         4.59 o
 -18   3  15          8.38         13.69         4.07 o
 -17   3  15         70.90         81.20         6.90 o
 -16   3  15          0.29         -3.04         3.04 o
 -15   3  15        133.39        122.57         8.06 o
 -14   3  15        113.20        118.80         8.03 o
 -13   3  15         50.80         55.12         4.96 o
 -12   3  15        109.97        102.85         6.02 o
 -11   3  15         89.24         85.72         5.42 o
 -10   3  15        248.98        256.50         8.94 o
  -9   3  15        222.64        213.49         8.14 o
  -8   3  15         46.79         38.73         5.79 o
  -7   3  15        752.53        764.37        18.58 o
  -6   3  15         20.77         39.71         5.54 o
  -5   3  15          4.08          5.07         2.90 o
  -4   3  15        478.47        474.58        13.51 o
  -3   3  15        170.88        177.29         9.69 o
  -2   3  15        487.97        508.03        14.52 o
  -1   3  15         12.30         15.67         5.76 o
   0   3  15         28.99         33.24         4.14 o
   1   3  15        779.14        751.96        16.69 o
   2   3  15        143.73        132.93         7.40 o
   3   3  15        276.28        304.73        10.93 o
   4   3  15         31.63         22.87         3.50 o
   5   3  15          3.51          3.74         2.65 o
   6   3  15          2.15         17.55         3.84 o
   7   3  15         35.19         29.66         3.93 o
   8   3  15         25.86         19.65         5.24 o
   9   3  15          1.70          4.22         3.01 o
  10   3  15         19.77         29.63         4.38 o
  11   3  15          4.46          5.47         4.97 o
  12   3  15         39.28         46.49         5.32 o
  13   3  15        137.05        143.11         8.72 o
  14   3  15          9.18         10.85         4.47 o
  15   3  15          2.13          1.82         3.69 o
  16   3  15         13.37         11.93         4.97 o
  17   3  15         17.16         19.05        10.52 o
 -23   4  15          0.77          4.96         6.88 o
 -22   4  15         45.77         47.47         8.89 o
 -21   4  15         54.29         45.64         6.66 o
 -20   4  15          6.96          2.20         4.73 o
 -19   4  15         43.81         35.55         7.09 o
 -18   4  15        427.04        391.79        20.06 o
 -17   4  15         14.86         25.63         5.77 o
 -16   4  15        368.95        396.84        16.82 o
 -15   4  15         80.93         67.96         6.67 o
 -14   4  15         83.02         77.16         6.89 o
 -13   4  15          3.00          3.29         2.90 o
 -12   4  15          0.40          2.84         2.60 o
 -11   4  15         15.57          7.37         2.78 o
 -10   4  15        103.91        103.03         7.06 o
  -9   4  15         97.46        107.50         7.80 o
  -8   4  15       4311.38       4150.67        59.98 o
  -7   4  15         12.80         66.18        12.44 o
  -6   4  15        204.65        192.03         9.66 o
  -5   4  15       1609.04       1600.73        28.59 o
  -4   4  15        104.47        119.29         7.39 o
  -3   4  15        164.43        176.11         8.87 o
  -2   4  15         95.08         98.15         6.88 o
  -1   4  15        216.10        208.45         9.91 o
   0   4  15        501.73        459.99        14.76 o
   1   4  15          1.21          1.14         2.80 o
   2   4  15        296.72        270.81        11.68 o
   3   4  15          0.44          5.40         3.13 o
   4   4  15         40.67         38.59         4.22 o
   5   4  15         50.30         65.76         5.95 o
   6   4  15        131.99        123.96         7.83 o
   7   4  15          8.01          7.08         4.08 o
   8   4  15         60.89         61.93         5.30 o
   9   4  15          0.04          1.72         3.46 o
  10   4  15        305.96        284.81        12.11 o
  11   4  15          7.37          8.47         3.95 o
  12   4  15          4.77          1.74         3.60 o
  13   4  15          3.34         -3.27         3.39 o
  14   4  15          0.51         -2.20         3.70 o
  15   4  15         36.90         34.77         6.85 o
  16   4  15         29.93         24.10         6.88 o
 -23   5  15          1.51          1.34         7.93 o
 -22   5  15          0.27          6.71         7.95 o
 -21   5  15         36.43         33.95        14.77 o
 -20   5  15          4.08          3.49         5.02 o
 -19   5  15         13.19         13.21         5.52 o
 -18   5  15          4.83          8.97         6.95 o
 -17   5  15         46.53         47.92         6.57 o
 -16   5  15        274.12        268.83        14.47 o
 -15   5  15          0.61         10.03         4.07 o
 -14   5  15         45.13         62.84         5.82 o
 -13   5  15         25.81         40.44         5.05 o
 -12   5  15         18.80         18.77         4.12 o
 -11   5  15        387.50        383.18        14.16 o
 -10   5  15        227.82        211.39        10.59 o
  -9   5  15          6.45          4.18         3.31 o
  -8   5  15         49.75         43.78         5.53 o
  -7   5  15        439.89        464.65        15.17 o
  -6   5  15        323.18        353.73        13.52 o
  -5   5  15        765.25        728.63        18.83 o
  -4   5  15        696.25        673.01        18.07 o
  -3   5  15         26.11         45.37         9.18 o
  -2   5  15        182.17        169.86        11.85 o
  -1   5  15        134.29         99.85         9.47 o
   0   5  15        203.84        193.85        10.12 o
   1   5  15         10.25          9.96         3.53 o
   2   5  15          6.34          8.81         3.23 o
   3   5  15        147.35        146.85         9.50 o
   4   5  15        537.67        577.89        18.34 o
   5   5  15        143.99        134.35         7.89 o
   6   5  15        100.95        106.35         7.41 o
   7   5  15        327.73        352.89        13.28 o
   8   5  15         83.80         84.56         6.84 o
   9   5  15         27.22         22.97         4.43 o
  10   5  15          6.94         -2.19         4.31 o
  11   5  15          0.17          0.59         3.71 o
  12   5  15        172.93        193.98        10.88 o
  13   5  15        275.61        298.89        13.62 o
  14   5  15          4.20          8.42         3.77 o
  15   5  15          0.64         -0.23         5.45 o
 -20   6  15          5.65         12.98         7.34 o
 -19   6  15         58.50         54.80        11.92 o
 -18   6  15        185.78        205.01        16.43 o
 -17   6  15         15.95         27.05         7.28 o
 -16   6  15          7.70         11.04         5.20 o
 -15   6  15         34.08         25.34         6.52 o
 -14   6  15          9.60          6.23         5.08 o
 -13   6  15         29.64         20.62         5.76 o
 -12   6  15         92.82         81.98         9.58 o
 -11   6  15        213.23        192.27        13.66 o
 -10   6  15         58.63         65.71         8.62 o
  -9   6  15         20.33         12.10         5.03 o
  -8   6  15         35.70         32.15         6.94 o
  -7   6  15          1.59         -3.37         4.07 o
  -6   6  15         45.24         55.33         8.29 o
  -5   6  15         10.23         16.56         5.38 o
  -4   6  15          2.44         -2.52         6.52 o
  -3   6  15         70.24         66.50        11.42 o
  -2   6  15        282.73        282.45        20.62 o
  -1   6  15        151.93        109.59         9.39 o
   0   6  15         25.18         22.96         4.65 o
   1   6  15         23.76         22.04         4.87 o
   2   6  15          0.14         -2.34         4.06 o
   3   6  15         17.43         14.12         5.38 o
   4   6  15         15.73         18.76         4.15 o
   5   6  15         26.14         30.72         5.21 o
   6   6  15         11.47         13.44         4.27 o
   7   6  15         51.48         53.28         6.83 o
   8   6  15         10.23         12.67         5.89 o
   9   6  15         82.31         77.40         7.91 o
  10   6  15         35.52         27.91         4.59 o
  11   6  15          0.11          3.76         4.53 o
  12   6  15         40.38         43.56         6.27 o
  13   6  15         14.57         14.30         6.11 o
  14   6  15          3.04          2.91         5.90 o
 -17   7  15        153.17        164.51        26.59 o
 -16   7  15        108.65        103.56        12.30 o
 -15   7  15          0.49          4.60         7.24 o
 -14   7  15          2.17         -1.23         4.97 o
 -13   7  15         12.60          8.33         8.23 o
 -12   7  15        202.89        243.45        16.57 o
 -11   7  15        347.49        354.62        17.42 o
 -10   7  15        284.65        268.24        15.10 o
  -9   7  15          0.75          2.06         4.58 o
  -8   7  15         48.22         53.17         7.02 o
  -7   7  15         83.11         82.26        11.72 o
  -6   7  15        292.24        317.41        18.13 o
  -5   7  15          8.78          9.52         6.52 o
  -4   7  15         14.72         17.16         4.84 o
  -3   7  15          0.21          5.73         5.81 o
  -2   7  15        144.52        171.56        14.54 o
  -1   7  15         30.36         28.91         6.45 o
   0   7  15        392.53        435.11        19.71 o
   1   7  15          0.01          1.43         4.10 o
   2   7  15          7.66         26.72         4.99 o
   3   7  15        177.50        204.76        10.84 o
   4   7  15        321.61        334.70        13.74 o
   5   7  15         22.32         23.83         7.45 o
   6   7  15         11.75         18.82         4.90 o
   7   7  15          4.30          8.91         4.30 o
   8   7  15        193.25        231.34        13.57 o
   9   7  15         16.77         11.33         5.25 o
  10   7  15         86.55        114.26        12.73 o
  11   7  15          3.88         -5.11         8.35 o
 -13   8  15         57.78         60.03        10.79 o
 -12   8  15         60.55         63.13         9.40 o
 -11   8  15        123.10        125.25        10.94 o
 -10   8  15          2.44          2.09         4.84 o
  -9   8  15        101.82        120.74         9.73 o
  -8   8  15         95.68         98.85         8.78 o
  -7   8  15          7.00          4.52         4.39 o
  -6   8  15          6.95         16.18         5.80 o
  -5   8  15        117.83        121.59        11.06 o
  -4   8  15        125.06        129.44        11.54 o
  -3   8  15         46.02         48.66         8.03 o
  -2   8  15          7.68          6.81         5.28 o
  -1   8  15         43.64         43.06         7.43 o
   0   8  15         29.18         31.28         6.44 o
   1   8  15         52.36         59.38         8.37 o
   2   8  15         28.09         17.63         5.19 o
   3   8  15         29.09         19.71         8.09 o
   4   8  15          3.56          1.48         6.30 o
   5   8  15          1.68          4.95         7.95 o
   6   8  15         59.20         47.06        15.72 o
   7   8  15         79.08         89.51        20.38 o
   8   8  15         13.45          7.99         9.74 o
  -8   9  15          0.38          6.25         8.78 o
  -7   9  15          2.00         16.33         7.47 o
  -6   9  15         14.60         14.69        10.82 o
  -5   9  15          2.51          8.94         9.58 o
  -4   9  15         20.14         36.07        14.99 o
  -3   9  15         75.20         76.56        19.62 o
 -25   0  16         66.16         68.73        17.49 o
 -24   0  16        355.30        401.24        28.64 o
 -23   0  16         60.58        101.63        14.04 o
 -22   0  16          4.78          2.10         5.55 o
 -21   0  16          0.61          3.88         4.27 o
 -20   0  16         99.76        102.18        10.76 o
 -19   0  16        144.23        170.28        12.50 o
 -18   0  16         67.02         72.30         8.32 o
 -17   0  16          0.62          1.85         3.45 o
 -16   0  16        244.44        247.03        13.94 o
 -15   0  16        163.99        203.42        12.40 o
 -14   0  16        123.11         82.87         7.13 o
 -13   0  16        116.07        101.73         8.38 o
 -12   0  16          6.57         10.80        10.11 o
 -11   0  16       1998.75       1917.28        38.71 o
 -10   0  16        194.51        207.82        12.43 o
  -9   0  16        110.17        107.27         8.90 o
  -8   0  16       2695.60       2619.92        61.81 o
  -7   0  16       5769.89       5862.23       104.44 o
  -6   0  16         10.94         78.03        18.75 o
  -5   0  16       2895.78       2917.08        73.28 o
  -4   0  16          6.92         36.03        24.48 o
  -3   0  16          5.83         10.18         6.20 o
  -2   0  16         72.46         75.17        10.08 o
  -1   0  16        936.53        846.45        27.46 o
   0   0  16        451.72        456.77        20.66 o
   1   0  16        743.42        724.87        25.57 o
   2   0  16        174.42        227.70        16.79 o
   3   0  16       1115.38       1181.35        47.44 o
   4   0  16        887.59        808.64        27.18 o
   5   0  16        914.24        860.37        28.38 o
   6   0  16         10.34         17.73         5.92 o
   7   0  16        324.82        312.10        14.24 o
   8   0  16          2.00          2.43         3.36 o
   9   0  16        183.06        187.54        11.39 o
  10   0  16        158.06        143.24        10.98 o
  11   0  16        468.90        488.64        26.46 o
  12   0  16        134.38        112.04        13.64 o
  13   0  16         30.34         19.34         7.39 o
  14   0  16        106.65        103.75        20.09 o
  15   0  16         11.34         11.13         9.76 o
  16   0  16         10.15          9.12         6.03 o
  17   0  16         62.35         72.65        12.63 o
  18   0  16         10.67          9.87         7.74 o
 -26   1  16         44.72         39.32        14.10 o
 -25   1  16          0.39         -7.64         7.64 o
 -24   1  16         10.62         14.14        13.12 o
 -23   1  16         11.80          3.75        11.65 o
 -22   1  16         12.23         13.61         4.87 o
 -21   1  16         45.80         61.71         8.36 o
 -20   1  16         21.05         27.43         4.96 o
 -19   1  16          1.50          1.01         5.24 o
 -18   1  16         45.32         46.41         5.90 o
 -17   1  16         17.35         12.42         3.76 o
 -16   1  16        132.79        133.77         7.88 o
 -15   1  16          3.35          3.92         2.86 o
 -14   1  16        193.66        193.88         9.23 o
 -13   1  16        257.46        224.36         9.70 o
 -12   1  16         56.13         56.51         4.99 o
 -11   1  16        103.05         88.51         6.75 o
 -10   1  16        219.73        202.17         8.02 o
  -9   1  16         81.79         87.34         5.40 o
  -8   1  16          2.31          3.37         2.04 o
  -7   1  16        147.33        136.46         6.43 o
  -6   1  16         19.20         18.82         2.73 o
  -5   1  16          7.27          3.67         3.30 o
  -4   1  16         90.91         76.30         6.85 o
  -3   1  16          6.46          9.42         2.71 o
  -2   1  16        509.64        490.38        12.93 o
  -1   1  16        595.67        534.74        13.62 o
   0   1  16        873.10        809.96        16.79 o
   1   1  16       1010.55        952.03        18.40 o
   2   1  16        139.68        120.20         7.95 o
   3   1  16          1.62          7.83         3.47 o
   4   1  16          3.65          5.28         3.26 o
   5   1  16        346.66        340.62        12.94 o
   6   1  16        230.04        189.66         8.88 o
   7   1  16         48.27         53.29         4.58 o
   8   1  16          0.09          0.79         2.43 o
   9   1  16        161.52        152.54         9.55 o
  10   1  16         31.61         25.07         3.77 o
  11   1  16          0.04          2.99         3.83 o
  12   1  16          0.91          2.57         3.72 o
  13   1  16         48.82         62.65         7.94 o
  14   1  16          5.04          4.46         5.43 o
  15   1  16         93.70         83.84        10.18 o
  16   1  16          0.67          0.95         4.25 o
  17   1  16          0.84         -6.80         6.95 o
 -25   2  16         10.09         21.83        11.68 o
 -24   2  16         29.15         32.34         9.09 o
 -23   2  16          3.12          6.42         5.36 o
 -22   2  16          5.25         19.53         6.11 o
 -21   2  16         10.21         11.13         9.15 o
 -20   2  16         81.05         98.53         8.70 o
 -19   2  16         93.45         88.58         7.36 o
 -18   2  16        126.39        115.87         8.21 o
 -17   2  16         47.33         46.43         4.70 o
 -16   2  16          4.71         10.74         3.03 o
 -15   2  16          0.35          4.30         2.69 o
 -14   2  16          8.69          9.95         2.72 o
 -13   2  16          5.76          5.45         2.78 o
 -12   2  16          3.00          7.01         2.71 o
 -11   2  16        278.65        244.92         7.65 o
 -10   2  16        241.69        227.27         8.64 o
  -9   2  16        191.96        188.50         7.91 o
  -8   2  16        224.12        242.79        14.11 o
  -7   2  16       3497.87       3583.42        42.34 o
  -6   2  16        501.78        624.05        35.39 o
  -5   2  16        624.47        634.99        12.84 o
  -4   2  16          0.88         28.33         8.82 o
  -3   2  16        432.36        419.29         9.83 o
  -2   2  16         26.69         28.33         5.81 o
  -1   2  16        955.64        906.05        17.95 o
   0   2  16        655.22        733.64        16.43 o
   1   2  16        428.10        471.38        13.32 o
   2   2  16        247.80        261.29        10.15 o
   3   2  16        127.82        117.56         7.08 o
   4   2  16         41.68         45.10         4.91 o
   5   2  16         42.14         57.52         5.45 o
   6   2  16         74.48         76.81         5.48 o
   7   2  16        109.90         99.22         6.23 o
   8   2  16          3.95          5.83         3.29 o
   9   2  16        129.39        118.70         8.15 o
  10   2  16         92.19        114.54         7.55 o
  11   2  16         56.11         62.73         5.79 o
  12   2  16        109.28        113.49         9.16 o
  13   2  16          9.42          7.88         5.50 o
  14   2  16         92.37         98.98         9.62 o
  15   2  16          2.09         -2.43         5.00 o
  16   2  16         10.55         -0.86         5.54 o
  17   2  16          0.11          1.01         4.92 o
 -24   3  16         32.90         63.13        18.49 o
 -23   3  16         12.67          7.58         5.25 o
 -22   3  16          0.72          3.68         5.42 o
 -21   3  16          4.03          8.91         4.54 o
 -20   3  16         28.72         20.90         6.28 o
 -19   3  16         97.95         96.61         7.97 o
 -18   3  16        129.32        148.74         9.57 o
 -17   3  16        119.33        120.89         8.35 o
 -16   3  16         59.23         63.10         5.58 o
 -15   3  16         96.02         98.38         7.48 o
 -14   3  16        364.90        336.35        13.06 o
 -13   3  16        990.50        905.47        20.72 o
 -12   3  16         52.09         50.48         4.50 o
 -11   3  16        265.72        245.55         9.14 o
 -10   3  16        639.07        601.60        13.90 o
  -9   3  16         59.28         56.93         4.74 o
  -8   3  16         77.22         66.24         5.43 o
  -7   3  16         40.67         47.54         5.66 o
  -6   3  16       1264.24       1199.10        43.73 o
  -5   3  16        409.29        421.97        13.31 o
  -4   3  16          9.39         13.91         3.47 o
  -3   3  16        510.42        473.62        14.17 o
  -2   3  16         12.44         19.81         8.75 o
  -1   3  16          7.28          9.40         3.60 o
   0   3  16       1651.49       1619.25        25.49 o
   1   3  16       1522.05       1450.32        23.88 o
   2   3  16        168.59        167.99         8.62 o
   3   3  16         40.06         35.22         4.61 o
   4   3  16          5.64         -0.95         2.57 o
   5   3  16       1140.19       1068.71        22.15 o
   6   3  16        106.69         89.09         6.30 o
   7   3  16          0.47          2.58         2.46 o
   8   3  16         73.00         66.95         6.38 o
   9   3  16        243.69        251.80        10.16 o
  10   3  16        114.72        125.05         7.44 o
  11   3  16         38.77         34.17         4.76 o
  12   3  16         17.37         13.24         3.64 o
  13   3  16          2.03         -3.28         4.02 o
  14   3  16         74.15         88.38        14.11 o
  15   3  16         19.74         12.65         5.42 o
  16   3  16         67.54         77.60         8.97 o
 -23   4  16          0.37          2.61         6.72 o
 -22   4  16          0.02          2.15         4.32 o
 -21   4  16         28.75         15.67         5.25 o
 -20   4  16          5.44          5.17         4.67 o
 -19   4  16         11.90         21.19         6.70 o
 -18   4  16         60.41         82.78         9.43 o
 -17   4  16         71.07         75.46         7.95 o
 -16   4  16        144.93        140.47         9.34 o
 -15   4  16         18.01         18.72         4.38 o
 -14   4  16        170.20        184.12        10.29 o
 -13   4  16          7.04          7.16         3.25 o
 -12   4  16         21.77         21.06         3.39 o
 -11   4  16        213.55        197.51         8.73 o
 -10   4  16         10.85          7.83         2.92 o
  -9   4  16        131.72        111.73         9.27 o
  -8   4  16          0.42         37.83         5.97 o
  -7   4  16         41.98         57.68         5.82 o
  -6   4  16          0.63          3.23         3.98 o
  -5   4  16          7.28         14.09         5.21 o
  -4   4  16         19.22         21.06         3.96 o
  -3   4  16         14.41         15.06         3.00 o
  -2   4  16          1.46          1.92         3.02 o
  -1   4  16         61.87         53.34         5.40 o
   0   4  16          1.65          0.23         3.42 o
   1   4  16         38.42         38.67         5.02 o
   2   4  16         47.02         46.80         5.37 o
   3   4  16        121.72         97.76         6.38 o
   4   4  16         72.33         59.57         5.16 o
   5   4  16         90.65        110.01         7.52 o
   6   4  16         31.82         34.89         4.40 o
   7   4  16         23.77         31.82         4.68 o
   8   4  16        188.93        204.40         9.24 o
   9   4  16         70.33         75.44         5.84 o
  10   4  16        119.76        129.90         8.67 o
  11   4  16          0.35          6.69         3.83 o
  12   4  16        228.34        240.87        11.79 o
  13   4  16         33.79         30.11         9.03 o
  14   4  16          0.50          6.51         6.44 o
  15   4  16          4.30          5.10         4.79 o
  16   4  16          0.21        -10.33        10.33 o
 -22   5  16          1.06         -4.35         8.53 o
 -21   5  16          1.93         -0.39         6.76 o
 -20   5  16         20.53         32.58         7.87 o
 -19   5  16         35.56         36.11         7.39 o
 -18   5  16         37.71         37.37         7.81 o
 -17   5  16          9.36          3.34         5.82 o
 -16   5  16          0.01          4.55         4.34 o
 -15   5  16         60.05         61.07         6.75 o
 -14   5  16          2.67         19.04         4.88 o
 -13   5  16        832.69        834.92        19.35 o
 -12   5  16          0.14         10.22         4.26 o
 -11   5  16          4.39          7.24         3.21 o
 -10   5  16         64.85         75.49         6.82 o
  -9   5  16          0.11          9.15         3.69 o
  -8   5  16         27.71         16.99         4.27 o
  -7   5  16        197.32        204.61        10.53 o
  -6   5  16        143.42        136.43         8.98 o
  -5   5  16        261.96        296.14        12.66 o
  -4   5  16          6.10          3.50         4.04 o
  -3   5  16          3.79         -5.49         5.49 o
  -2   5  16         52.96         44.08         6.53 o
  -1   5  16         10.27          9.09         4.17 o
   0   5  16         78.53         85.22         9.07 o
   1   5  16        260.64        257.02        12.25 o
   2   5  16          2.96          9.12         3.93 o
   3   5  16         46.76         44.72         5.89 o
   4   5  16         14.89         20.60         4.55 o
   5   5  16         13.24          8.77         3.63 o
   6   5  16         20.35         18.09         3.69 o
   7   5  16         50.62         57.67         6.08 o
   8   5  16          8.37         10.96         3.79 o
   9   5  16         78.38         91.09         7.50 o
  10   5  16         11.00         20.01         4.15 o
  11   5  16          9.72         11.13         4.35 o
  12   5  16         49.74         67.36         7.30 o
  13   5  16          1.26          6.41         5.86 o
  14   5  16          2.34         12.73         5.31 o
 -19   6  16        133.19        170.50        18.87 o
 -18   6  16         83.74        110.40        12.31 o
 -17   6  16          4.39          6.41         5.32 o
 -16   6  16         72.88         80.82        13.74 o
 -15   6  16        133.72        160.23        14.17 o
 -14   6  16         96.07         85.65        10.25 o
 -13   6  16         31.97         25.02         4.83 o
 -12   6  16         19.04         22.97         4.93 o
 -11   6  16        166.73        172.50        10.51 o
 -10   6  16         32.16         37.51         5.83 o
  -9   6  16        126.53        144.50        11.48 o
  -8   6  16        165.98        170.92        10.37 o
  -7   6  16        267.66        273.11        14.07 o
  -6   6  16          0.00         -2.36         3.90 o
  -5   6  16         98.65         97.62         8.73 o
  -4   6  16         51.42         45.48         7.03 o
  -3   6  16          8.10          6.93         5.77 o
  -2   6  16         18.93         19.42         8.26 o
  -1   6  16         80.53         82.23         8.39 o
   0   6  16        135.29        129.00        10.21 o
   1   6  16          6.82          1.15         5.27 o
   2   6  16          2.96         -3.93         4.51 o
   3   6  16        210.19        211.27        11.51 o
   4   6  16         46.52         55.93         6.66 o
   5   6  16        102.34        105.71        10.10 o
   6   6  16        149.19        156.97        12.09 o
   7   6  16         39.52         53.24         6.73 o
   8   6  16         27.78         29.99         5.56 o
   9   6  16        104.77        112.03         9.32 o
  10   6  16          0.89         10.60         4.93 o
  11   6  16          0.15          2.82         3.57 o
  12   6  16        113.58         95.59         9.93 o
  13   6  16         28.77         41.43         8.36 o
 -17   7  16         17.97         20.84        11.81 o
 -16   7  16          5.74          6.23         9.54 o
 -15   7  16         13.63         24.11         7.25 o
 -14   7  16          4.47         -5.30         6.50 o
 -13   7  16          0.05          6.23         4.80 o
 -12   7  16         11.79         21.53         6.97 o
 -11   7  16          5.97         12.58         4.95 o
 -10   7  16         76.66         71.02         9.56 o
  -9   7  16          0.01         -0.77         4.53 o
  -8   7  16         21.19         20.01         6.04 o
  -7   7  16          6.91         10.49         5.34 o
  -6   7  16          0.44          0.82         5.71 o
  -5   7  16          6.17          2.98         4.13 o
  -4   7  16         41.69         26.60         6.23 o
  -3   7  16        196.67        168.04        19.08 o
  -2   7  16         37.51         33.36         6.52 o
  -1   7  16         75.07         98.19         9.69 o
   0   7  16          0.36         17.67         5.83 o
   1   7  16        104.35        123.98        12.94 o
   2   7  16        111.74        121.63         8.79 o
   3   7  16         74.80         78.96         7.57 o
   4   7  16        468.90        497.14        19.30 o
   5   7  16         38.85         49.04         6.98 o
   6   7  16          5.82         12.97         4.42 o
   7   7  16         14.29         14.88         5.00 o
   8   7  16          1.86         16.72        11.01 o
   9   7  16         17.47          9.68         7.18 o
  10   7  16          7.36          4.02         8.71 o
 -12   8  16          7.95         -3.01         5.81 o
 -11   8  16         28.90         15.14         7.03 o
 -10   8  16          7.89         15.92         5.27 o
  -9   8  16         41.19         36.72         6.32 o
  -8   8  16          9.89         20.71         5.93 o
  -7   8  16        187.71        197.97        16.15 o
  -6   8  16          2.25         17.21         5.51 o
  -5   8  16         46.36         62.30         8.22 o
  -4   8  16          0.21          9.80         5.75 o
  -3   8  16         16.19         29.49         8.09 o
  -2   8  16          1.82         -2.04         5.83 o
  -1   8  16          0.93          7.18         4.80 o
   0   8  16         19.37         21.85         5.05 o
   1   8  16         44.74         44.29         6.75 o
   2   8  16          0.35          7.08         4.46 o
   3   8  16         88.36         95.86        15.25 o
   4   8  16          7.04        -10.43        10.43 o
   5   8  16          1.52         -2.46         8.74 o
   6   8  16         58.82         49.13        16.31 o
 -25   1  17          0.97         -0.08         6.15 o
 -24   1  17         60.67         74.72        12.46 o
 -23   1  17          7.62         30.84        38.95 o
 -22   1  17         14.05         15.09         5.28 o
 -21   1  17          1.63         -0.32         3.89 o
 -20   1  17         89.67         98.44         8.93 o
 -19   1  17          1.28          3.84         3.78 o
 -18   1  17          9.31          8.96         3.81 o
 -17   1  17         71.02         75.05         9.99 o
 -16   1  17        614.39        536.26        15.62 o
 -15   1  17          0.03          3.63         2.70 o
 -14   1  17         40.27         39.04         4.44 o
 -13   1  17        109.11        118.89         7.43 o
 -12   1  17        265.24        243.01        16.60 o
 -11   1  17         27.48         24.22         4.77 o
 -10   1  17        634.90        649.27        32.05 o
  -9   1  17         70.50         58.70         7.82 o
  -8   1  17          8.66          5.50         2.59 o
  -7   1  17        310.99        278.40         9.21 o
  -6   1  17        104.55         95.93         5.50 o
  -5   1  17        405.72        379.51        15.79 o
  -4   1  17         25.29         30.02         4.40 o
  -3   1  17        733.01        767.31        16.35 o
  -2   1  17        763.67        729.78        16.37 o
  -1   1  17          6.26         14.45         4.10 o
   0   1  17         13.24          9.25         3.48 o
   1   1  17        906.01        807.01        19.90 o
   2   1  17       1361.37       1259.06        24.92 o
   3   1  17         51.40         31.25         4.62 o
   4   1  17        209.65        197.42        10.07 o
   5   1  17        230.30        219.80        10.89 o
   6   1  17        174.98        199.67         9.31 o
   7   1  17         13.38         11.53         2.65 o
   8   1  17        141.73        135.14         9.16 o
   9   1  17         17.80          8.59         4.37 o
  10   1  17         96.10        101.36         7.89 o
  11   1  17         11.65         18.79         4.39 o
  12   1  17         96.12        110.67         8.63 o
  13   1  17         32.42         36.76         6.42 o
  14   1  17         31.87         39.17         6.65 o
  15   1  17          1.95          7.46         5.21 o
  16   1  17         12.33         11.40         7.03 o
  17   1  17          6.87         24.50        10.24 o
 -24   2  17         47.61         54.57        11.64 o
 -23   2  17         25.18         29.57         8.50 o
 -22   2  17         73.41         79.26         9.99 o
 -21   2  17         18.90         23.23         6.05 o
 -20   2  17         36.91         48.17         6.62 o
 -19   2  17         35.68         45.66         6.51 o
 -18   2  17         77.74        101.47         7.84 o
 -17   2  17         51.14         54.59         5.34 o
 -16   2  17         31.15         31.60         4.61 o
 -15   2  17          3.53          0.89         2.54 o
 -14   2  17         83.28         82.93         5.84 o
 -13   2  17        116.42        111.60         6.49 o
 -12   2  17          2.86          1.32         2.53 o
 -11   2  17         68.15         59.48         4.11 o
 -10   2  17        169.96        156.57         7.05 o
  -9   2  17          0.69         14.02         3.27 o
  -8   2  17       3094.21       3014.16        47.96 o
  -7   2  17         22.02        100.96        13.99 o
  -6   2  17        373.22        369.81        11.43 o
  -5   2  17        870.02        844.82        14.81 o
  -4   2  17        646.93        603.18        12.47 o
  -3   2  17         92.71         98.21         7.13 o
  -2   2  17        315.05        294.46        11.77 o
  -1   2  17          0.37         22.07         5.53 o
   0   2  17        644.12        616.78        15.62 o
   1   2  17        377.71        374.61        12.37 o
   2   2  17        554.83        457.80        13.69 o
   3   2  17        653.37        648.97        16.59 o
   4   2  17        422.17        374.29        12.82 o
   5   2  17         93.50         91.84         6.58 o
   6   2  17         63.45         62.01         5.21 o
   7   2  17         39.01         33.45         4.54 o
   8   2  17         14.47          7.47         3.41 o
   9   2  17         92.49         97.32         7.78 o
  10   2  17        175.34        159.49         9.00 o
  11   2  17        101.19        104.02         7.61 o
  12   2  17         53.05         40.23         5.71 o
  13   2  17         68.43         61.13         6.95 o
  14   2  17         53.95         59.43         7.99 o
  15   2  17          0.04         -1.43         4.26 o
  16   2  17          4.45         -5.41         5.41 o
  17   2  17          0.00        -11.76        11.76 o
 -24   3  17         22.29         14.92        10.94 o
 -23   3  17         31.65         30.42         7.21 o
 -22   3  17          4.51          5.35         4.32 o
 -21   3  17         39.81         30.15         6.25 o
 -20   3  17          2.20         -0.97         4.16 o
 -19   3  17          0.64         -0.94         3.17 o
 -18   3  17          3.56          4.82         3.82 o
 -17   3  17          2.63          6.90         3.11 o
 -16   3  17         15.91          6.58         3.08 o
 -15   3  17         10.07         19.01         4.31 o
 -14   3  17          3.33          6.23         3.61 o
 -13   3  17         11.88         18.82         4.43 o
 -12   3  17         27.35         35.30         4.96 o
 -11   3  17        105.48         85.76         5.63 o
 -10   3  17         53.61         51.10         4.70 o
  -9   3  17          1.83          5.30         2.85 o
  -8   3  17        419.30        406.06        12.46 o
  -7   3  17        220.56        195.44         9.52 o
  -6   3  17        379.54        369.84        12.58 o
  -5   3  17         27.63         33.32         4.42 o
  -4   3  17        227.48        235.10        10.46 o
  -3   3  17        235.33        254.22        10.93 o
  -2   3  17         85.67         91.58         6.97 o
  -1   3  17          1.54          7.60         4.63 o
   0   3  17         65.57         68.71         6.26 o
   1   3  17        114.20        130.33         7.86 o
   2   3  17         29.14         29.28         4.18 o
   3   3  17          0.12         -3.64         4.20 o
   4   3  17          4.84          7.66         3.08 o
   5   3  17         46.95         59.45         5.45 o
   6   3  17         10.99         13.46         3.19 o
   7   3  17          2.23         -1.56         3.36 o
   8   3  17          0.35         -3.52         3.52 o
   9   3  17          1.23          5.63         3.07 o
  10   3  17          0.40          2.17         4.85 o
  11   3  17         91.75         96.90         7.31 o
  12   3  17          0.28         -2.26         4.62 o
  13   3  17         34.14         22.63         4.66 o
  14   3  17          2.57          7.63         4.65 o
  15   3  17         38.68         64.57         8.37 o
 -23   4  17          0.82          4.57         8.48 o
 -22   4  17         58.22         51.39         8.61 o
 -21   4  17          4.66          6.16         4.35 o
 -20   4  17          7.40          5.20         4.56 o
 -19   4  17        159.69        170.94        10.69 o
 -18   4  17         47.74         56.93         7.06 o
 -17   4  17          0.06          3.00         3.80 o
 -16   4  17         32.11         34.22         5.01 o
 -15   4  17        173.77        173.54        10.32 o
 -14   4  17          1.01          8.92         4.17 o
 -13   4  17         13.69         15.90         4.05 o
 -12   4  17         63.58         60.24         5.35 o
 -11   4  17         26.07         39.88         4.57 o
 -10   4  17        451.50        465.20        13.59 o
  -9   4  17        193.05        193.55        10.03 o
  -8   4  17        222.26        207.97        10.31 o
  -7   4  17        116.70        110.31         7.61 o
  -6   4  17         16.58         28.17         6.66 o
  -5   4  17        351.94        346.11        16.53 o
  -4   4  17        518.63        483.54        19.44 o
  -3   4  17         77.05         86.58         6.97 o
  -2   4  17        113.23        105.83         7.49 o
  -1   4  17         47.11         42.68         5.38 o
   0   4  17        331.34        310.24        12.89 o
   1   4  17        130.68        115.20         8.33 o
   2   4  17          4.02         -1.28         3.13 o
   3   4  17         88.78         86.86         6.36 o
   4   4  17         83.22         83.11         6.30 o
   5   4  17         28.08         23.42         4.10 o
   6   4  17         70.50         75.07         7.73 o
   7   4  17         16.36         23.33         4.67 o
   8   4  17          3.42          4.77         3.54 o
   9   4  17         39.35         27.82         4.64 o
  10   4  17        271.47        304.76        13.24 o
  11   4  17         78.35         93.98         7.96 o
  12   4  17         55.58         66.13         6.86 o
  13   4  17         35.26         24.24         8.37 o
  14   4  17         54.33         64.89         8.45 o
  15   4  17          5.30          1.32         8.11 o
  16   4  17          0.85         -5.24         9.35 o
 -21   5  17         41.78         25.65         7.41 o
 -20   5  17          1.46         -6.49         6.49 o
 -19   5  17         13.82         23.21         6.98 o
 -18   5  17         11.57         15.73         4.86 o
 -17   5  17        158.14        153.49        11.54 o
 -16   5  17        207.72        231.87        13.93 o
 -15   5  17          9.09          5.04         4.94 o
 -14   5  17         63.04         75.62         7.55 o
 -13   5  17        402.79        436.45        16.47 o
 -12   5  17         11.53         13.27         5.02 o
 -11   5  17          2.34          3.18         3.27 o
 -10   5  17          1.75          0.54         3.19 o
  -9   5  17         19.49         15.22         3.86 o
  -8   5  17        121.38        123.69         8.42 o
  -7   5  17        232.72        226.39        11.35 o
  -6   5  17        238.26        250.89        11.83 o
  -5   5  17        110.69        131.59         9.77 o
  -4   5  17          0.01          0.45         3.80 o
  -3   5  17        146.26        143.85        11.52 o
  -2   5  17        659.41        682.50        24.32 o
  -1   5  17          8.93          9.66         4.80 o
   0   5  17          2.38         11.81         6.72 o
   1   5  17         87.28         80.79         8.24 o
   2   5  17        246.42        246.88        12.39 o
   3   5  17          9.03         13.52         5.22 o
   4   5  17        196.71        207.83        11.81 o
   5   5  17          0.80         -1.65         3.76 o
   6   5  17        165.76        170.29         9.76 o
   7   5  17         55.47         57.79         6.10 o
   8   5  17          6.42         10.54         3.88 o
   9   5  17         23.64         24.43         4.77 o
  10   5  17          4.82         11.92         4.81 o
  11   5  17        177.43        190.36        11.35 o
  12   5  17        133.60        150.98        10.20 o
  13   5  17         97.81        110.89        10.73 o
 -19   6  17         16.47         37.36        14.77 o
 -18   6  17         44.82         30.71         8.69 o
 -17   6  17          0.01          8.46         5.38 o
 -16   6  17         26.24         26.45         7.33 o
 -15   6  17          0.26          6.73         4.91 o
 -14   6  17         12.64          8.14         3.68 o
 -13   6  17          1.34          7.15         4.43 o
 -12   6  17          0.04          0.39         3.48 o
 -11   6  17          2.97         13.63         4.20 o
 -10   6  17         55.12         57.25         6.62 o
  -9   6  17         46.02         33.92         5.13 o
  -8   6  17          0.69          3.97         3.84 o
  -7   6  17         12.76         11.04         5.20 o
  -6   6  17         43.73         41.94         5.67 o
  -5   6  17         31.22         19.96         5.78 o
  -4   6  17        205.69        178.84        22.08 o
  -3   6  17         41.01         31.81         9.74 o
  -2   6  17         62.75         51.83         8.14 o
  -1   6  17        176.56        165.38        11.69 o
   0   6  17          2.46          0.96         4.31 o
   1   6  17         48.87         51.60         6.95 o
   2   6  17         27.28         33.99         7.18 o
   3   6  17         55.05         54.62         7.17 o
   4   6  17         21.68         18.50         4.40 o
   5   6  17          7.22         -0.24         4.90 o
   6   6  17          4.77         11.85         4.96 o
   7   6  17          8.72          7.52         5.35 o
   8   6  17         41.74         32.34         6.91 o
   9   6  17          4.37          3.42         5.42 o
  10   6  17         17.35         14.05         5.10 o
  11   6  17          4.63         13.71         6.62 o
  12   6  17         34.99         23.64        11.57 o
 -16   7  17        122.98        129.05        22.69 o
 -15   7  17          1.95         16.74         8.06 o
 -14   7  17         33.62         73.07        13.24 o
 -13   7  17         27.33         29.76         9.39 o
 -12   7  17        303.22        323.08        16.86 o
 -11   7  17         13.07         16.24         7.23 o
 -10   7  17         80.06        101.00         9.84 o
  -9   7  17         55.75         75.87         8.46 o
  -8   7  17          0.06          4.42         4.02 o
  -7   7  17         11.25         10.10         4.76 o
  -6   7  17        199.15        230.49        13.94 o
  -5   7  17         73.22         72.19         9.58 o
  -4   7  17         13.96         20.73         5.75 o
  -3   7  17        114.74        123.19        10.90 o
  -2   7  17        659.11        720.91        24.93 o
  -1   7  17          2.62         17.31         6.25 o
   0   7  17         49.00         74.69         7.87 o
   1   7  17        209.12        223.09        13.01 o
   2   7  17         60.37         67.20         6.95 o
   3   7  17          4.95         20.82         5.92 o
   4   7  17        175.32        204.13        12.97 o
   5   7  17        112.68        129.85        10.59 o
   6   7  17        137.88        166.98        12.07 o
   7   7  17         17.40         17.32         6.43 o
   8   7  17         81.09         99.73        18.41 o
   9   7  17          0.09          2.27         8.24 o
 -12   8  17          5.64        -10.37        10.37 o
 -11   8  17          9.09          6.68         6.27 o
 -10   8  17         38.84         40.11        10.13 o
  -9   8  17          7.97         -1.64         4.77 o
  -8   8  17        108.86        134.12        11.24 o
  -7   8  17          0.13          1.06         4.56 o
  -6   8  17         25.73         22.96         7.16 o
  -5   8  17         75.23         67.77         7.83 o
  -4   8  17        145.36        139.60        10.90 o
  -3   8  17         51.39         58.77         7.67 o
  -2   8  17         32.44         40.05         6.60 o
  -1   8  17        206.31        184.69        12.31 o
   0   8  17         78.16        102.12        10.43 o
   1   8  17         11.46         17.73        14.11 o
   2   8  17          8.57          1.00         8.48 o
 -25   0  18        108.81        152.73        24.81 o
 -24   0  18         83.27         88.12        13.13 o
 -23   0  18          0.06          1.60         6.40 o
 -22   0  18          1.58         -3.20         5.15 o
 -21   0  18          1.97         -3.01         5.78 o
 -20   0  18        123.09        107.84        20.06 o
 -19   0  18          5.09          7.21         4.76 o
 -18   0  18         21.16         17.80         6.49 o
 -17   0  18        169.08        161.96        17.44 o
 -16   0  18          7.54          0.22         3.91 o
 -15   0  18        184.41        220.77        15.77 o
 -14   0  18         65.52         64.33         6.76 o
 -13   0  18          5.71         16.68         5.55 o
 -12   0  18          9.53          3.24         9.93 o
 -11   0  18        635.93        613.42        22.57 o
 -10   0  18          9.93         14.64         9.16 o
  -9   0  18         43.91         64.66        15.19 o
  -8   0  18       3351.85       3462.68        86.93 o
  -7   0  18       3294.21       3337.52        85.49 o
  -6   0  18         50.34        118.37        20.09 o
  -5   0  18          0.14         -9.20         9.20 o
  -4   0  18         17.16         19.48         6.99 o
  -3   0  18       1176.64       1163.11        33.91 o
  -2   0  18        250.92        221.80        15.95 o
  -1   0  18         25.05         23.50         5.99 o
   0   0  18        910.29        824.55        28.98 o
   1   0  18        106.88        111.20        12.28 o
   2   0  18        202.16        175.03        13.98 o
   3   0  18        284.37        227.56        15.75 o
   4   0  18         57.16         44.48         7.50 o
   5   0  18         56.69         63.31        11.04 o
   6   0  18         84.55         68.26         9.36 o
   7   0  18        155.04        152.48        10.87 o
   8   0  18         64.05         67.67         7.60 o
   9   0  18         96.07        106.46        11.79 o
  10   0  18        158.38        158.46        21.34 o
  11   0  18        489.34        507.31        28.41 o
  12   0  18         51.21         73.92        12.18 o
  13   0  18         19.60         27.90         8.85 o
  14   0  18         12.08          4.45        10.15 o
  15   0  18          2.75          7.47         6.14 o
  16   0  18         53.05         40.12        14.49 o
 -25   1  18          0.50         -2.96         6.02 o
 -24   1  18         16.26          7.12         6.57 o
 -23   1  18          0.18          9.35         5.90 o
 -22   1  18         41.01         53.89         8.73 o
 -21   1  18         43.41         56.55         7.06 o
 -20   1  18         14.35         16.55         4.81 o
 -19   1  18        181.87        173.04        11.32 o
 -18   1  18          5.87          5.33         4.37 o
 -17   1  18          1.62         -0.47         3.08 o
 -16   1  18          0.27         12.65         4.46 o
 -15   1  18         33.76         32.53         4.27 o
 -14   1  18         45.35         33.14         4.40 o
 -13   1  18        133.77        134.81         8.68 o
 -12   1  18          4.37          6.28         3.79 o
 -11   1  18        123.23        111.02         8.61 o
 -10   1  18        313.24        303.47        13.47 o
  -9   1  18         74.88         76.68         7.73 o
  -8   1  18          0.29         -2.08         4.11 o
  -7   1  18        177.22        173.26         8.71 o
  -6   1  18        479.87        471.90        28.57 o
  -5   1  18        507.46        543.47        25.42 o
  -4   1  18          0.07         18.25         6.06 o
  -3   1  18         75.11         66.64         6.28 o
  -2   1  18        234.44        198.48        12.53 o
  -1   1  18          0.28          2.31         3.14 o
   0   1  18         60.61         31.64         4.60 o
   1   1  18         28.10         44.76         5.78 o
   2   1  18        105.65         96.82         7.62 o
   3   1  18         38.85         30.12         4.77 o
   4   1  18         29.14         41.69         5.49 o
   5   1  18        152.34        125.65         8.67 o
   6   1  18         34.85         38.26         4.95 o
   7   1  18         29.52         34.89         4.72 o
   8   1  18          0.14         -1.35         3.58 o
   9   1  18        131.43        127.39        11.15 o
  10   1  18         78.88         92.39         8.15 o
  11   1  18         80.92         70.13         7.18 o
  12   1  18          0.65          4.04         4.05 o
  13   1  18         16.20         12.65         6.41 o
  14   1  18         73.91         83.32         9.56 o
  15   1  18          1.83         -4.65         4.65 o
  16   1  18          0.25         -1.12         8.05 o
 -24   2  18         39.61         50.38        10.87 o
 -23   2  18          0.00          9.19         6.09 o
 -22   2  18         19.91         23.28         6.16 o
 -21   2  18          3.80         -2.15         6.52 o
 -20   2  18        207.81        203.23        13.86 o
 -19   2  18         68.81         56.47         7.14 o
 -18   2  18         66.54         70.82         9.35 o
 -17   2  18         26.54         25.60         3.90 o
 -16   2  18          1.89          2.38         2.72 o
 -15   2  18         39.55         39.83         4.38 o
 -14   2  18         88.20         88.88         6.13 o
 -13   2  18         51.31         46.06         4.53 o
 -12   2  18         13.51          5.08         2.85 o
 -11   2  18        306.75        302.84        11.06 o
 -10   2  18         65.87         62.79         4.84 o
  -9   2  18         61.92         71.21         5.87 o
  -8   2  18        848.46        852.83        15.54 o
  -7   2  18       1619.14       1642.52        20.58 o
  -6   2  18         22.07         54.17        12.69 o
  -5   2  18          0.61          4.48         3.34 o
  -4   2  18         55.41         49.60         5.32 o
  -3   2  18        545.30        513.78        15.68 o
  -2   2  18         54.19         64.52         7.58 o
  -1   2  18        136.57        118.02         7.40 o
   0   2  18         57.63         33.15         4.32 o
   1   2  18        192.03        207.83         9.63 o
   2   2  18         31.12         10.45         3.49 o
   3   2  18        227.69        234.03        10.36 o
   4   2  18         47.61         50.19         5.30 o
   5   2  18          0.06          3.47         3.04 o
   6   2  18          7.00         10.00         4.76 o
   7   2  18         16.17         13.77         3.86 o
   8   2  18          1.87          4.36         4.41 o
   9   2  18        157.63        173.33        10.24 o
  10   2  18          0.04          9.42         3.50 o
  11   2  18        150.23        160.40        10.35 o
  12   2  18          9.14         14.24         4.12 o
  13   2  18          2.75         -0.47         4.94 o
  14   2  18          4.40          3.67         4.51 o
  15   2  18         18.29         20.77         6.66 o
  16   2  18         28.38         38.17        15.02 o
  17   2  18          2.67        -10.30        10.30 o
 -23   3  18         54.93         28.35        22.28 o
 -22   3  18         21.90         10.09         5.26 o
 -21   3  18          0.05          8.31         4.50 o
 -20   3  18          0.84          1.52         5.51 o
 -19   3  18        228.84        235.62        12.33 o
 -18   3  18         11.30         23.14         5.06 o
 -17   3  18         53.61         61.66         5.87 o
 -16   3  18         86.18         78.92         6.25 o
 -15   3  18        219.79        206.11         9.70 o
 -14   3  18         30.65         42.29         4.90 o
 -13   3  18        273.70        257.53        11.59 o
 -12   3  18         40.91         34.96         4.92 o
 -11   3  18          1.84          1.01         2.49 o
 -10   3  18          0.23          6.20         2.65 o
  -9   3  18        237.94        267.00        10.52 o
  -8   3  18         10.92         23.46         4.04 o
  -7   3  18        140.33        126.23         7.74 o
  -6   3  18         31.88         19.51         3.59 o
  -5   3  18        753.18        729.99        18.55 o
  -4   3  18        307.60        318.92        12.73 o
  -3   3  18         73.30         69.31         6.44 o
  -2   3  18       1175.90       1136.02        25.16 o
  -1   3  18        189.27        199.40        10.58 o
   0   3  18         93.93         95.60         7.49 o
   1   3  18        253.16        275.14        11.37 o
   2   3  18         63.76         71.98         6.18 o
   3   3  18         99.35        109.90         7.46 o
   4   3  18         16.53         10.76         3.17 o
   5   3  18        537.23        531.76        14.92 o
   6   3  18        123.69        126.11         7.65 o
   7   3  18          6.23          0.68         3.30 o
   8   3  18         93.16         97.09         8.12 o
   9   3  18         70.33         75.76         6.75 o
  10   3  18         51.57         50.59         5.68 o
  11   3  18         89.62         88.81         7.53 o
  12   3  18          9.44          9.53         5.68 o
  13   3  18         45.51         55.64         6.93 o
  14   3  18         20.14         30.41         7.01 o
 -23   4  18          0.04          7.23         8.19 o
 -22   4  18          5.44          0.80         4.93 o
 -21   4  18         31.35         33.67         5.98 o
 -20   4  18         56.97         48.29         6.93 o
 -19   4  18         35.25         46.83         6.42 o
 -18   4  18         12.20          5.32         3.96 o
 -17   4  18         78.09         70.95         7.20 o
 -16   4  18          4.90          9.12         3.68 o
 -15   4  18         15.26         32.63         5.68 o
 -14   4  18        292.31        284.42        13.08 o
 -13   4  18          4.77         12.49         4.28 o
 -12   4  18         40.72         48.92         6.00 o
 -11   4  18        262.62        274.91        10.71 o
 -10   4  18          9.67         14.29         3.54 o
  -9   4  18         80.48         77.75         6.09 o
  -8   4  18          0.03         -2.83         3.29 o
  -7   4  18          5.95          4.48         3.93 o
  -6   4  18        329.21        336.21        16.66 o
  -5   4  18         27.30         34.30         6.44 o
  -4   4  18        610.42        630.01        22.54 o
  -3   4  18          0.72         12.20         5.32 o
  -2   4  18        185.69        171.99         9.86 o
  -1   4  18        252.63        217.56        11.13 o
   0   4  18         93.66        101.65         8.41 o
   1   4  18          6.82          8.24         3.59 o
   2   4  18          2.30          2.96         3.10 o
   3   4  18         41.89         48.61         5.31 o
   4   4  18         19.42         27.79         4.24 o
   5   4  18          4.26          0.61         3.66 o
   6   4  18         15.79          4.53         5.63 o
   7   4  18         71.93         82.09         7.80 o
   8   4  18         72.90         71.42         6.61 o
   9   4  18          5.02         14.04         4.11 o
  10   4  18        236.34        266.65        12.60 o
  11   4  18          9.09         13.95         4.51 o
  12   4  18        102.37        104.23         9.33 o
  13   4  18          5.70          6.48         6.99 o
  14   4  18          8.81         -9.49        10.70 o
  15   4  18          3.34          7.22         8.84 o
 -21   5  18          0.60          4.44         6.66 o
 -20   5  18          0.22         -6.84         6.84 o
 -19   5  18          0.19         -1.58         5.98 o
 -18   5  18         15.50         22.96         5.27 o
 -17   5  18         21.86         28.47         5.93 o
 -16   5  18         74.03         62.23         7.04 o
 -15   5  18         87.07         74.57         7.48 o
 -14   5  18         10.46          9.62         3.74 o
 -13   5  18        153.15        154.89        10.20 o
 -12   5  18          0.61         -0.21         3.55 o
 -11   5  18          1.93         -0.40         3.20 o
 -10   5  18         86.45         59.79         6.21 o
  -9   5  18         31.21         18.87         4.24 o
  -8   5  18          6.84         11.16         3.93 o
  -7   5  18        100.12         91.04         7.69 o
  -6   5  18         11.02          8.91         4.03 o
  -5   5  18         17.53         17.57         6.48 o
  -4   5  18         24.57         23.81         5.82 o
  -3   5  18         14.61         10.82         4.57 o
  -2   5  18        176.15        200.68        14.27 o
  -1   5  18        224.35        223.01        14.97 o
   0   5  18         94.42         95.87        10.02 o
   1   5  18        287.10        316.71        15.49 o
   2   5  18         19.57         27.51        11.03 o
   3   5  18         43.30         52.12         6.58 o
   4   5  18         30.48         39.61         5.81 o
   5   5  18         61.50         57.97         7.50 o
   6   5  18        222.25        228.34        11.47 o
   7   5  18         35.28         44.89         5.52 o
   8   5  18         27.47         27.83         5.12 o
   9   5  18         68.63         75.16         7.37 o
  10   5  18         41.20         40.07         5.95 o
  11   5  18         41.89         46.08         6.21 o
  12   5  18         10.94          5.69         5.11 o
  13   5  18         22.61         38.51        13.89 o
 -19   6  18          0.14          7.20         9.46 o
 -18   6  18          0.08          5.86         8.27 o
 -17   6  18          2.07         -1.45         5.96 o
 -16   6  18         21.14         23.98         5.43 o
 -15   6  18         67.89         76.07         7.80 o
 -14   6  18         10.10          1.87         3.94 o
 -13   6  18         21.79         13.46         4.80 o
 -12   6  18          8.60         15.05         6.83 o
 -11   6  18        153.85        142.43         9.80 o
 -10   6  18         96.67        100.87         8.49 o
  -9   6  18          8.92          8.62         4.02 o
  -8   6  18        163.74        165.77        10.48 o
  -7   6  18        226.20        245.27        12.47 o
  -6   6  18         29.70         26.62         5.75 o
  -5   6  18          0.74          5.21         4.77 o
  -4   6  18         96.88         99.76        10.79 o
  -3   6  18         63.67         59.34         8.94 o
  -2   6  18         89.82         80.73         9.86 o
  -1   6  18         27.30         22.54         7.06 o
   0   6  18         18.77          8.37         4.91 o
   1   6  18        123.85        137.98        12.47 o
   2   6  18          2.32          9.44         5.13 o
   3   6  18         67.22         73.18         8.11 o
   4   6  18          7.59          8.02         5.05 o
   5   6  18         26.53         23.15         5.39 o
   6   6  18         80.08         96.12        10.21 o
   7   6  18         59.51         69.83         8.78 o
   8   6  18         45.59         36.14         9.04 o
   9   6  18         13.49         25.34         7.93 o
  10   6  18        142.33        154.54        18.70 o
 -16   7  18         11.15          6.53         8.78 o
 -15   7  18          0.27          3.85         7.40 o
 -14   7  18          0.01          1.52         5.94 o
 -13   7  18          4.13          9.73         5.88 o
 -12   7  18          2.43         17.64         7.95 o
 -11   7  18          4.79          8.41         4.54 o
 -10   7  18         58.33         49.25         7.33 o
  -9   7  18          0.57          4.10         4.30 o
  -8   7  18         83.55         82.24         8.69 o
  -7   7  18         28.36         22.42         5.36 o
  -6   7  18         55.24         62.87        10.00 o
  -5   7  18         35.69         33.84         7.71 o
  -4   7  18          0.43         12.80         5.23 o
  -3   7  18          3.37          7.87         5.14 o
  -2   7  18         49.87         81.75         9.81 o
  -1   7  18          1.27          8.59         5.02 o
   0   7  18          0.13          8.65         5.05 o
   1   7  18         19.97         23.42         4.88 o
   2   7  18         41.11         47.74         6.38 o
   3   7  18          6.64          7.60         4.63 o
   4   7  18        115.24        132.09        10.90 o
   5   7  18         12.84         33.00         8.26 o
   6   7  18         10.24         18.92         8.33 o
   7   7  18         14.83         20.98        10.76 o
   8   7  18         19.05         20.27        11.40 o
 -11   8  18          3.73         -8.64         8.64 o
 -10   8  18          4.83         -3.49         5.76 o
  -9   8  18         32.63         33.38         7.66 o
  -8   8  18          0.28          6.91         5.65 o
  -7   8  18        143.27        161.67        17.90 o
  -6   8  18         40.11         52.78         9.30 o
  -5   8  18         21.40         17.43         7.33 o
  -4   8  18          9.41          5.41         5.53 o
  -3   8  18          3.81         -5.49         6.14 o
  -2   8  18         71.42        104.91        20.65 o
  -1   8  18          8.43         13.75         8.67 o
   0   8  18         23.36         33.78        12.07 o
   1   8  18        118.92        181.77        25.55 o
 -24   1  19         29.06         33.51        14.31 o
 -23   1  19          0.33          1.93         5.93 o
 -22   1  19        613.78        611.95        26.00 o
 -21   1  19        114.75         96.27         9.12 o
 -20   1  19         43.69         51.56         6.73 o
 -19   1  19         40.96         39.43         6.35 o
 -18   1  19         40.10         30.72         5.57 o
 -17   1  19         60.89         73.09         7.61 o
 -16   1  19        258.91        250.10        14.59 o
 -15   1  19         54.44         45.26         5.62 o
 -14   1  19          4.39          1.46         3.54 o
 -13   1  19          3.51          5.36         3.20 o
 -12   1  19        172.78        164.54        10.86 o
 -11   1  19         66.61         63.74         6.86 o
 -10   1  19        259.09        256.59        12.48 o
  -9   1  19        941.21        842.14        32.03 o
  -8   1  19         22.11         32.88         8.34 o
  -7   1  19        318.20        300.00        19.16 o
  -6   1  19         57.51         73.36        11.14 o
  -5   1  19          0.22          6.69         5.82 o
  -4   1  19        129.95        130.95         9.86 o
  -3   1  19        169.69        155.38         9.37 o
  -2   1  19        221.10        220.99        11.18 o
  -1   1  19         11.57         13.00         6.35 o
   0   1  19         63.93         51.04         6.18 o
   1   1  19        553.77        473.47        16.47 o
   2   1  19         40.27         44.01         6.01 o
   3   1  19        303.97        286.73        13.04 o
   4   1  19          6.06         10.64         3.65 o
   5   1  19         23.68         26.39         5.31 o
   6   1  19        329.51        305.52        12.28 o
   7   1  19        284.61        285.66        12.01 o
   8   1  19        228.13        233.49        12.48 o
   9   1  19        236.07        222.55        14.69 o
  10   1  19          0.77          8.16         6.33 o
  11   1  19         19.17         38.63         8.00 o
  12   1  19          1.78          0.18         4.42 o
  13   1  19         86.27         87.23         9.61 o
  14   1  19         49.42         55.21         7.87 o
  15   1  19         49.36         52.62        16.76 o
 -24   2  19         16.42          5.93         8.59 o
 -23   2  19         18.07          4.99         5.00 o
 -22   2  19         76.63         98.70        11.20 o
 -21   2  19          8.83         31.55         8.84 o
 -20   2  19         31.30         41.08         6.57 o
 -19   2  19          9.10         12.53         4.71 o
 -18   2  19         42.60         51.59         6.55 o
 -17   2  19          6.89          8.34         4.59 o
 -16   2  19         28.60         23.13         3.76 o
 -15   2  19         48.49         54.98         5.01 o
 -14   2  19        258.52        262.87        10.39 o
 -13   2  19        213.27        212.60         9.15 o
 -12   2  19         21.57         20.45         3.68 o
 -11   2  19          0.94          5.80         2.76 o
 -10   2  19        331.66        309.20        11.71 o
  -9   2  19        351.13        338.41        14.68 o
  -8   2  19         20.78         38.46         6.21 o
  -7   2  19       1478.75       1438.46        33.99 o
  -6   2  19        174.94        221.74        13.06 o
  -5   2  19         51.88         62.32        11.00 o
  -4   2  19         42.69         41.04         5.41 o
  -3   2  19       1061.00        976.30        22.37 o
  -2   2  19        336.13        340.10        13.46 o
  -1   2  19        195.18        165.24         8.86 o
   0   2  19          0.86          0.12         3.08 o
   1   2  19         93.08         86.90         6.75 o
   2   2  19        211.25        211.07        10.02 o
   3   2  19        115.83         97.80         7.09 o
   4   2  19         89.13         90.70         7.91 o
   5   2  19         22.24         24.61         3.86 o
   6   2  19         27.67         30.66         4.29 o
   7   2  19          6.32          3.58         3.57 o
   8   2  19         74.47         76.67         8.29 o
   9   2  19         11.51         11.32         5.03 o
  10   2  19         97.08        129.91         9.71 o
  11   2  19         11.50         15.48         4.57 o
  12   2  19         87.92         89.74         8.34 o
  13   2  19         10.55         10.36         5.83 o
  14   2  19         31.08         48.65         7.76 o
  15   2  19          4.62          8.81        11.17 o
  16   2  19        100.89         99.45        20.84 o
 -23   3  19          1.78          1.21         6.68 o
 -22   3  19        122.41        115.66        12.17 o
 -21   3  19         54.43         67.23         8.28 o
 -20   3  19          2.57         -2.51         3.53 o
 -19   3  19         72.26         91.45         8.10 o
 -18   3  19          7.74         11.89         3.93 o
 -17   3  19          2.41          0.64         3.06 o
 -16   3  19          0.00         -2.37         3.68 o
 -15   3  19         38.25         43.67         4.85 o
 -14   3  19          0.01          2.44         2.87 o
 -13   3  19          6.99          5.26         2.88 o
 -12   3  19         28.34         23.12         4.12 o
 -11   3  19         21.55         18.02         3.79 o
 -10   3  19         22.80         21.65         3.62 o
  -9   3  19        467.97        438.30        17.83 o
  -8   3  19         83.66         91.74        12.03 o
  -7   3  19        134.89        118.36         9.78 o
  -6   3  19         29.16         25.76         5.31 o
  -5   3  19         23.36         31.40         4.83 o
  -4   3  19          5.37          3.91         4.39 o
  -3   3  19          0.65         -0.88         3.34 o
  -2   3  19        134.26        134.27         8.73 o
  -1   3  19        185.64        190.80        10.59 o
   0   3  19         17.17         22.45         4.68 o
   1   3  19         64.79         73.29         6.36 o
   2   3  19          5.86          7.93         3.51 o
   3   3  19          0.31          0.99         2.93 o
   4   3  19         59.29         69.53         5.98 o
   5   3  19         35.85         33.48         4.57 o
   6   3  19         37.34         32.01         4.99 o
   7   3  19          0.58          1.35         3.62 o
   8   3  19         42.52         48.62         6.78 o
   9   3  19         53.01         53.42         6.11 o
  10   3  19         19.43         19.41         4.12 o
  11   3  19         89.86         92.95         8.13 o
  12   3  19         15.37         11.40         4.28 o
  13   3  19          9.62          6.32         4.94 o
 -22   4  19         64.18         61.68         9.65 o
 -21   4  19          0.59          7.24         7.06 o
 -20   4  19         18.10         10.77         4.72 o
 -19   4  19         34.88         34.06         6.15 o
 -18   4  19          3.94         -4.10         4.85 o
 -17   4  19         25.62         31.94         4.84 o
 -16   4  19         40.14         52.13         6.40 o
 -15   4  19          6.91          8.32         4.03 o
 -14   4  19        414.38        441.61        16.30 o
 -13   4  19          2.28          6.87         3.62 o
 -12   4  19         61.48         54.45         6.21 o
 -11   4  19        185.61        176.25        10.10 o
 -10   4  19        370.14        342.10        13.48 o
  -9   4  19         63.58         56.32         7.24 o
  -8   4  19          3.00          4.25         3.86 o
  -7   4  19         24.95         32.60         6.93 o
  -6   4  19        915.77        946.57        27.76 o
  -5   4  19         15.09         14.55         7.15 o
  -4   4  19        184.36        173.36        12.40 o
  -3   4  19         82.04         71.81        11.61 o
  -2   4  19          3.93         11.02         4.63 o
  -1   4  19         15.81         14.52         4.26 o
   0   4  19         43.89         46.25         5.81 o
   1   4  19         87.43         77.88         7.33 o
   2   4  19          2.75          9.10         3.78 o
   3   4  19        263.14        287.06        11.61 o
   4   4  19        346.58        356.99        13.05 o
   5   4  19          2.99          7.11         3.85 o
   6   4  19         55.93         61.29         7.60 o
   7   4  19          8.27          7.98         3.67 o
   8   4  19         31.52         27.04         4.79 o
   9   4  19         13.46         15.81         6.03 o
  10   4  19        276.99        283.11        13.32 o
  11   4  19          7.34         13.08         4.92 o
  12   4  19         49.65         50.67        11.28 o
  13   4  19          0.18          2.77         7.81 o
  14   4  19          3.86          9.23         7.60 o
 -21   5  19          1.76         -0.01         7.74 o
 -20   5  19         31.03         31.84         9.34 o
 -19   5  19         19.91         24.91         8.22 o
 -18   5  19        197.95        192.03        13.44 o
 -17   5  19          4.89          7.77         5.08 o
 -16   5  19         41.78         37.48         5.72 o
[truncated: 82,708 more chars]
